# Supplementary material for: Integrated transcriptomic and microbiomic analyses reveal mechanisms of Decapod iridescent virus 1 resistance in Macrobrachium rosenbergii
Source: Front Immunol. 2025 May 26;16:1611481. doi: 10.3389/fimmu.2025.1611481 (PMC12146183; doi:10.3389/fimmu.2025.1611481)
Supplement: Supplementary file 1 [file DataSheet1.xlsx]

## Sheet: 0 h Species 
Species name	R0-Mean(%)	R0-Sd(%)	S0-Mean(%)	S0-Sd(%)	P_value	P_adjust	Lower ci	Upper ci	Effectsize	Fold Change
s__Rhodococcus_erythropolis	0	0	0.02539	0.04587	0.00729	0.5925	-0.06545	-0.002381	-0.02539	0
s__unclassified_g__Leifsonia	0.008729	0.01462	0.3206	0.419	0.01116	0.5925	-0.6958	-0.1103	-0.3118	0.0272271
s__uncultured_Leucobacter_sp.	0.003174	0.003009	1.86	3.056	0.01193	0.5925	-4.649	-0.2801	-1.857	0.00170645
s__Ensifer_adhaerens_g__Ensifer	0.03055	0.0302	0.4984	0.6611	0.01193	0.5925	-1.063	-0.1067	-0.4677	0.0612961
s__uncultured_bacterium_g__Aurantimicrobium	0.01071	0.008487	0.1583	0.1941	0.01193	0.5925	-0.3186	-0.04285	-0.1476	0.0676563
s__Bacillus_anthracis_g__Bacillus	0.0003968	0.0008872	0.1091	0.2263	0.01261	0.5925	-0.3115	-0.004365	-0.1087	0.00363703
s__uncultured_bacterium_g__Legionella	0.003571	0.006017	0.09721	0.1557	0.02001	0.5925	-0.2333	-0.01547	-0.09365	0.0367349
s__Lactococcus_garvieae	20.18	13.95	70	21.78	0.02157	0.5925	-68.91	-27.49	-49.83	0.288286
s__Enterococcus_casseliflavus_g__Enterococcus	0.5122	0.5025	0.02857	0.02375	0.02157	0.5925	0.1357	0.9275	0.4836	17.9279
s__uncultured_bacterium_g__Pseudorhodoplanes	0	0	0.006745	0.009678	0.02481	0.5925	-0.01587	-0.00119	-0.006746	0
s__Deinococcus_ficus	0	0	0.005952	0.008982	0.02481	0.5925	-0.01389	-0.00119	-0.005951	0
s__unclassified_k__norank_d__Bacteria	0	0	0.002777	0.002262	0.02481	0.5925	-0.004761	-0.00119	-0.002778	0
s__unclassified_g__norank_f__JG30-KF-CM45	0	0	0.04325	0.08571	0.02537	0.5925	-0.1214	-0.002381	-0.04325	0
s__metagenome_g__Candidatus_Protochlamydia	0	0	0.025	0.04614	0.02537	0.5925	-0.06704	-0.001587	-0.02499	0
s__unclassified_g__norank_f__Paracaedibacteraceae	0	0	0.01071	0.00801	0.02537	0.5925	-0.01706	-0.004761	-0.01071	0
s__unclassified_f__Microbacteriaceae	0	0	0.01032	0.01656	0.02537	0.5925	-0.025	-0.001587	-0.01032	0
s__Acinetobacter_lwoffii	0	0	0.005952	0.005433	0.02537	0.5925	-0.01032	-0.001984	-0.005952	0
s__Rhodococcus_ruber	0.0007936	0.001774	0.05833	0.1183	0.02899	0.623	-0.1635	-0.00238	-0.05753	0.0136053
s__metagenome_o__Gaiellales	0.001587	0.00166	0.0369	0.06816	0.03389	0.623	-0.09641	-0.002778	-0.03531	0.0430081
s__unclassified_g__Pseudomonas	0.009126	0.01298	0.06944	0.0576	0.03558	0.623	-0.1123	-0.01786	-0.06031	0.131423
s__unclassified_g__Deinococcus	0.009523	0.01035	0.2416	0.2601	0.04587	0.623	-0.4309	-0.03053	-0.2321	0.0394164
s__unclassified_g__Enterococcus	0.08491	0.09567	0.003968	0.005058	0.04587	0.623	0.02103	0.1683	0.08095	21.3987
s__Solirubrobacterales_bacterium_67-14	0.0007936	0.001774	0.02143	0.03383	0.05735	0.623	-0.05118	-0.00238	-0.02063	0.0370322
s__Glutamicibacter_arilaitensis	0.001587	0.002587	0.01071	0.007502	0.06608	0.623	-0.01508	-0.002381	-0.009128	0.148179
s__Gemmobacter_aquaticus	0	0	0.00119	0.001087	0.0668	0.623	-0.001984	-0.0003968	-0.00119	0
s__uncultured_bacterium_f__Babeliaceae	0.0003968	0.0008872	0.0119	0.02118	0.07064	0.623	-0.03055	-0.0007935	-0.01151	0.0333445
s__uncultured_Bacteroidales_bacterium_f__Muribaculaceae	0.0003968	0.0008872	0.005952	0.008982	0.07064	0.623	-0.01389	-0.0003968	-0.005554	0.0666667
s__metagenome_g__Bauldia	0	0	0.004761	0.008487	0.0707	0.623	-0.0123	-0.0003968	-0.004762	0
s__metagenome_g__Iamia	0	0	0.001984	0.00243	0.0707	0.623	-0.003968	-0.0003968	-0.001984	0
s__uncultured_bacterium_f__Chitinibacteraceae	0.001587	0.00166	0	0	0.0707	0.623	0.0003968	0.003174	0.001587	1
s__unclassified_g__Pseudonocardia	0	0	0.001587	0.00166	0.0707	0.623	-0.002778	-0.0003968	-0.001587	0
s__unclassified_f__Saprospiraceae	0	0	0.02381	0.03096	0.07201	0.623	-0.04841	-0.0007936	-0.02381	0
s__uncultured_bacterium_f__Saprospiraceae	0	0	0.01151	0.0165	0.07201	0.623	-0.02619	-0.00119	-0.01151	0
s__Nocardioides_sp._g__Nocardioides	0	0	0.006348	0.008228	0.07201	0.623	-0.01349	-0.0007936	-0.006349	0
s__Rhodococcus_corynebacterioides	0.0007936	0.001774	0.02063	0.03222	0.07464	0.623	-0.0496	-0.001587	-0.01984	0.0384683
s__unclassified_f__Rhizobiaceae	0.01746	0.0204	0.07697	0.06689	0.07491	0.623	-0.1202	-0.0123	-0.05952	0.226842
s__metagenome_g__CL500-29_marine_group	0.0003968	0.0008872	0.002381	0.002173	0.08326	0.623	-0.003968	-0.0003967	-0.001984	0.166653
s__Rhodococcus_fascians	0.002381	0.004301	0.05991	0.1098	0.08367	0.623	-0.1567	-0.002779	-0.05753	0.0397429
s__uncultured_bacterium_g__Galbitalea	0.007539	0.0109	0.1178	0.2192	0.08868	0.623	-0.3075	-0.005157	-0.1103	0.0639983
s__uncultured_bacterium_g__Cypionkella	0.001587	0.002587	0.01468	0.01628	0.1049	0.623	-0.02777	-0.001984	-0.01309	0.108106
s__metagenome_f__Microtrichaceae	0.004365	0.005852	0.02222	0.03103	0.1138	0.623	-0.04761	0.0003972	-0.01785	0.196445
s__uncultured_bacterium_g__TM7a	0.003174	0.007098	0.005555	0.004301	0.1301	0.623	-0.00833	0.004364	-0.00238	0.571377
s__uncultured_Cytophagales_bacterium_o__Chitinophagales	0.006348	0.01202	0.01389	0.01346	0.1363	0.623	-0.02182	0.007138	-0.00754	0.457019
s__unclassified_f__Mycoplasmataceae	6.618	7.297	0.663	0.4401	0.1437	0.623	0.9754	12.36	5.955	9.9819
s__unclassified_g__Acinetobacter	0.1155	0.1393	0.5416	0.5729	0.1437	0.623	-0.9261	-0.005175	-0.4262	0.213257
s__unclassified_g__Ilumatobacter	0.0007936	0.001087	0.01032	0.01668	0.1475	0.623	-0.02421	7.547e-09	-0.009523	0.0768992
s__Planococcus_rifietoensis	0.01032	0.01273	0.0003968	0.0008872	0.1579	0.623	0.0003968	0.02023	0.009918	26.0081
s__uncultured_bacterium_o__Saccharimonadales	0.0003968	0.0008872	0.008729	0.01244	0.1579	0.623	-0.01944	-0.0003968	-0.008333	0.0454577
s__uncultured_bacterium_f__Muribaculaceae	0.0003968	0.0008872	0.007142	0.01074	0.1579	0.623	-0.01627	-0.0003968	-0.006745	0.0555587
s__unclassified_g__Neochlamydia	0.003571	0.003549	0.0003968	0.0008872	0.1579	0.623	0.0003968	0.005952	0.003174	8.9995
s__unclassified_f__Parachlamydiaceae	0.003174	0.005173	0.02619	0.04052	0.1599	0.623	-0.05833	0.0007928	-0.02301	0.121191
s__unclassified_f__Intrasporangiaceae	0.009523	0.0172	0.0619	0.1196	0.1666	0.623	-0.1647	0.01111	-0.05238	0.153845
s__unclassified_g__Novosphingobium	0.003571	0.00494	0.01111	0.01037	0.1679	0.623	-0.01666	0.00119	-0.007539	0.321422
s__Comamonas_odontotermitis	0.001587	0.003549	0.003571	0.004736	0.1752	0.623	-0.00595	0.002381	-0.001983	0.444413
s__Polynucleobacter_asymbioticus	0.003174	0.004346	0	0	0.177	0.623	0	0.006349	0.003174	1
s__uncultured_bacterium_g__Clostridium	0	0	0.0007936	0.001087	0.177	0.623	-0.001587	0	-0.0007936	0
s__unclassified_g__Cloacibacterium	0	0	0.0007936	0.001087	0.177	0.623	-0.001587	0	-0.0007936	0
s__uncultured_organism_o__Gaiellales	0	0	0.0007936	0.001087	0.177	0.623	-0.001587	0	-0.0007936	0
s__Pseudomonas_nitroreducens	0	0	0.0007936	0.001087	0.177	0.623	-0.001587	0	-0.0007936	0
s__uncultured_bacterium_g__Flavobacterium	0	0	0.07063	0.1546	0.1797	0.623	-0.2095	0	-0.07063	0
s__unclassified_f__Methylophilaceae	0.003571	0.007985	0.01508	0.02623	0.1797	0.623	-0.03571	0.005955	-0.0115	0.236804
s__uncultured_bacterium_g__Sphingorhabdus	0.001984	0.004436	0.0123	0.02206	0.1797	0.623	-0.03135	0.002777	-0.01032	0.161301
s__uncultured_bacterium_g__Allorhizobium	0.01151	0.02464	0	0	0.1797	0.623	0	0.03372	0.01151	1
s__uncultured_bacterium_g__IMCC26207	0	0	0.01111	0.02375	0.1797	0.623	-0.03214	0	-0.01111	0
s__unclassified_g__norank_o__Saccharimonadales	0	0	0.01032	0.01804	0.1797	0.623	-0.02698	0	-0.01032	0
s__Comamonas_testosteroni_g__Comamonas	0	0	0.008729	0.01843	0.1797	0.623	-0.02539	0	-0.008729	0
s__Deefgea_chitinilytica	0	0	0.008332	0.01242	0.1797	0.623	-0.01944	0	-0.008332	0
s__unclassified_f__Chitinophagaceae	0	0	0.007142	0.01386	0.1797	0.623	-0.01984	0	-0.007141	0
s__unclassified_g__Rheinheimera	0	0	0.005158	0.01046	0.1797	0.623	-0.01468	0	-0.005159	0
s__uncultured_bacterium_SBR2113	0	0	0.004761	0.009576	0.1797	0.623	-0.01349	0	-0.004761	0
s__uncultured_bacterium_g__Emticicia	0.004761	0.009576	0	0	0.1797	0.623	0	0.01349	0.004761	1
s__uncultured_soil_bacterium_f__67-14	0	0	0.004761	0.009576	0.1797	0.623	-0.01349	0	-0.004761	0
s__uncultured_bacterium_g__Aridibacter	0	0	0.004365	0.007735	0.1797	0.623	-0.01072	0	-0.004365	0
s__unclassified_g__Ampullimonas	0	0	0.004365	0.006017	0.1797	0.623	-0.009123	0	-0.004364	0
s__uncultured_bacterium_g__Duganella	0	0	0.003968	0.007811	0.1797	0.623	-0.01072	0	-0.003969	0
s__unclassified_g__norank_f__Neisseriaceae	0	0	0.003571	0.006017	0.1797	0.623	-0.008334	0	-0.003572	0
s__unclassified_g__Exiguobacterium	0	0	0.003571	0.006017	0.1797	0.623	-0.009128	0	-0.003572	0
s__unclassified_g__Larkinella	0	0	0.003571	0.00494	0.1797	0.623	-0.007539	0	-0.003571	0
s__Lactobacillus_murinus	0	0	0.002777	0.005173	0.1797	0.623	-0.007537	0	-0.002777	0
s__Hankyongella_aquatica	0.002381	0.003549	0	0	0.1797	0.623	0	0.005555	0.002381	1
s__unclassified_g__Waddlia	0	0	0.002381	0.004301	0.1797	0.623	-0.006348	0	-0.002381	0
s__uncultured_Bacteroidetes_bacterium_g__Sediminibacterium	0	0	0.002381	0.004301	0.1797	0.623	-0.006348	0	-0.002381	0
s__unclassified_g__Paenarthrobacter	0	0	0.002381	0.003549	0.1797	0.623	-0.005555	0	-0.002381	0
s__Vogesella_indigofera	0	0	0.001984	0.002806	0.1797	0.623	-0.004365	0	-0.001984	0
s__uncultured_bacterium_g__Nubsella	0	0	0.001984	0.003436	0.1797	0.623	-0.004761	0	-0.001984	0
s__unclassified_o__Chlamydiales	0	0	0.001587	0.002587	0.1797	0.623	-0.003968	0	-0.001587	0
s__uncultured_bacterium_g__Gemmatimonas	0	0	0.001587	0.002587	0.1797	0.623	-0.003968	0	-0.001587	0
s__Ileibacterium_valens	0	0	0.00119	0.001774	0.1797	0.623	-0.002778	0	-0.00119	0
s__uncultured_beta_proteobacterium_g__Uliginosibacterium	0.00119	0.001774	0	0	0.1797	0.623	0	0.002778	0.00119	1
s__Cupriavidus_metallidurans	0	0	0.00119	0.001774	0.1797	0.623	-0.002778	0	-0.00119	0
s__unclassified_g__Reyranella	0.0003968	0.0008872	0.002777	0.003009	0.1921	0.623	-0.004762	-1.223e-08	-0.002381	0.142888
s__candidate_division_SR1_bacterium_Aalborg_AAW-1	0.0003968	0.0008872	0.003968	0.005058	0.1938	0.623	-0.007934	-3.488e-09	-0.00357	0.1
s__Microbacterium_lacus	0.002777	0.004346	0.02936	0.05253	0.1945	0.623	-0.0738	0.0007931	-0.02658	0.0945845
s__unclassified_g__norank_o__Chloroplast	0.04285	0.09251	0.01428	0.01266	0.2031	0.623	-0.01984	0.1151	0.02856	3.0007
s__metagenome_g__Hyphomicrobium	0.003174	0.004114	0.01508	0.0164	0.2031	0.623	-0.02619	0.0003961	-0.0119	0.210477
s__unclassified_g__Nocardioides	0.01071	0.0122	0.09126	0.1548	0.2073	0.623	-0.2202	0.0003959	-0.08054	0.117357
s__unclassified_g__Paracoccus	0.1123	0.1208	0.3754	0.4162	0.2087	0.623	-0.6311	0.0341	-0.263	0.299148
s__uncultured_bacterium_g__Luteolibacter	0.01032	0.0144	0.002777	0.005173	0.2343	0.623	-0.002379	0.02222	0.007539	3.71624
s__unclassified_g__Nitrosomonas	0.001984	0.004436	0.006348	0.00707	0.2375	0.623	-0.01111	0.00238	-0.004366	0.312539
s__uncultured_bacterium_f__Deinococcaceae	0.00119	0.002662	0.005555	0.006017	0.2375	0.623	-0.00952	0.0003976	-0.004363	0.214221
s__unclassified_g__Pedobacter	0.00119	0.002662	0.003968	0.004653	0.2393	0.623	-0.007141	0.00119	-0.002777	0.299899
s__uncultured_Aquabacterium_sp._g__Aquabacterium	0.009126	0.0171	0.1059	0.1972	0.2433	0.623	-0.2738	0.007142	-0.09681	0.0861756
s__metagenome_g__Mesorhizobium	0.003571	0.004066	0.007142	0.00536	0.2448	0.623	-0.008728	0.001588	-0.003571	0.5
s__metagenome_g__Devosia	0.005952	0.005433	0.06309	0.1191	0.2463	0.623	-0.1655	0.001984	-0.05715	0.0943414
s__unclassified_g__Chryseobacterium	0.001984	0.002806	0.009126	0.0122	0.2636	0.623	-0.01865	0.0007936	-0.007142	0.217401
s__unclassified_g__norank_o__Gammaproteobacteria_	0.0007936	0.001087	0.005555	0.007343	0.2636	0.623	-0.01032	4.519e-08	-0.004762	0.142862
s__Methylorubrum_extorquens	0.001984	0.002806	0.02738	0.05248	0.2796	0.623	-0.073	0.0007937	-0.02539	0.0724617
s__unclassified_g__Candidatus_Hepatoplasma	25.51	25.66	4.148	3.316	0.2963	0.623	2.284	41.7	21.37	6.14995
s__unclassified_g__Gemmobacter	0.2682	0.3347	0.6106	0.5752	0.2963	0.623	-0.8565	0.1615	-0.3424	0.43924
s__uncultured_bacterium_g__Hyphomicrobium	0.02222	0.01986	0.06626	0.06064	0.2963	0.623	-0.09837	0.001986	-0.04404	0.335346
s__uncultured_Bacteroidetes_bacterium_g__Flavobacterium	0.001587	0.002587	0.005158	0.005173	0.3143	0.623	-0.007934	0.0007944	-0.00357	0.307677
s__unclassified_g__IMCC26207	0.003968	0.007811	0.006348	0.005135	0.3321	0.623	-0.009127	0.005557	-0.002381	0.625079
s__uncultured_bacterium_g__Phreatobacter	0.00119	0.002662	0.004365	0.006639	0.3465	0.623	-0.009522	0.001984	-0.003174	0.272623
s__Weissella_jogaejeotgali	0.02738	0.04153	0.0007936	0.001087	0.3661	0.623	-0.0003968	0.05753	0.02658	34.501
s__Brevundimonas_diminuta	0.00119	0.001087	0.01349	0.01558	0.3824	0.623	-0.02539	-0.0007927	-0.0123	0.0882135
s__unclassified_g__Stenotrophomonas	0.007936	0.01131	0.004761	0.008487	0.3917	0.623	-0.007936	0.01626	0.003173	1.66688
s__unclassified_f__Weeksellaceae	0.002777	0.00332	0.009126	0.01074	0.3947	0.623	-0.01547	0.001984	-0.006349	0.304295
s__uncultured_bacterium_g__Defluviimonas	0.009126	0.008252	0.02896	0.03831	0.3991	0.623	-0.05277	0.004364	-0.01984	0.315124
s__Agromyces_sp.	0.1766	0.2438	0.2393	0.4332	0.402	0.623	-0.4473	0.2845	-0.06274	0.737986
s__unclassified_f__Comamonadaceae	0.03611	0.04441	0.2849	0.5533	0.402	0.623	-0.7501	0.03371	-0.2489	0.126746
s__metagenome_f__Hyphomicrobiales_	0.02182	0.0307	0.06229	0.09861	0.402	0.623	-0.1298	0.02301	-0.04048	0.350297
s__unclassified_g__Citrobacter	39.55	37.12	8.384	10.36	0.4034	0.623	0.4571	61.82	31.17	4.71732
s__Kluyvera_georgiana_g__Kluyvera	2.197	2.605	0.2289	0.3394	0.4034	0.623	0.1139	4.355	1.969	9.59808
s__uncultured_proteobacterium_g__Chitinibacter	0.05952	0.05081	0.2452	0.3199	0.4034	0.623	-0.4706	0.01944	-0.1857	0.242741
s__uncultured_bacterium_f__Roseiflexaceae	0	0	0.06071	0.1357	0.4237	0.623	-0.1821	0	-0.0607	0
s__uncultured_Amaricoccus_sp._g__Amaricoccus	0	0	0.03928	0.08784	0.4237	0.623	-0.1178	0	-0.03928	0
s__unclassified_g__norank_f__Roseiflexaceae	0	0	0.01111	0.02484	0.4237	0.623	-0.03333	0	-0.01111	0
s__metagenome_o__Absconditabacteriales_(SR1)	0	0	0.01032	0.02307	0.4237	0.623	-0.03095	0	-0.01032	0
s__unclassified_g__norank_f__A4b	0	0	0.008332	0.01863	0.4237	0.623	-0.025	0	-0.008332	0
s__unclassified_g__Brevibacterium	0	0	0.007936	0.01774	0.4237	0.623	-0.02381	0	-0.007936	0
s__uncultured_bacterium_o__Microtrichales	0	0	0.006745	0.01508	0.4237	0.623	-0.02024	0	-0.006746	0
s__Bacillus_velezensis_g__Bacillus	0.005952	0.01331	0	0	0.4237	0.623	0	0.01786	0.005952	1
s__metagenome_f__Parachlamydiaceae	0	0	0.005952	0.01331	0.4237	0.623	-0.01786	0	-0.005952	0
s__Vagococcus_fluvialis	0.005158	0.01153	0	0	0.4237	0.623	0	0.01547	0.005158	1
s__Lysinibacillus_sp._YS11	0	0	0.005158	0.01153	0.4237	0.623	-0.01547	0	-0.005158	0
s__Piscicoccus_intestinalis	0	0	0.005158	0.01153	0.4237	0.623	-0.01547	0	-0.005158	0
s__Brachybacterium_paraconglomeratum	0	0	0.004365	0.009759	0.4237	0.623	-0.01309	0	-0.004364	0
s__Acinetobacter_ursingii_DSM_16037_=_CIP_107286	0	0	0.003968	0.008872	0.4237	0.623	-0.0119	0	-0.003968	0
s__uncultured_bacterium_g__[Ruminococcus]_gnavus_group	0	0	0.003174	0.007098	0.4237	0.623	-0.009522	0	-0.003174	0
s__metagenome_f__Verrucomicrobiaceae	0.003174	0.007098	0	0	0.4237	0.623	0	0.009522	0.003174	1
s__uncultured_bacterium_g__Chryseobacterium	0	0	0.003174	0.007098	0.4237	0.623	-0.009522	0	-0.003174	0
s__unclassified_g__Carnobacterium	0	0	0.003174	0.007098	0.4237	0.623	-0.009522	0	-0.003174	0
s__uncultured_bacterium_g__Sediminibacterium	0	0	0.003174	0.007098	0.4237	0.623	-0.009522	0	-0.003174	0
s__uncultured_bacterium_g__Paludibaculum	0	0	0.002777	0.006211	0.4237	0.623	-0.008334	0	-0.002778	0
s__uncultured_bacterium_f__Rickettsiellaceae	0	0	0.002777	0.006211	0.4237	0.623	-0.008334	0	-0.002778	0
s__Tsukamurella_pulmonis	0	0	0.002777	0.006211	0.4237	0.623	-0.008334	0	-0.002778	0
s__Pyropia_haitanensis_o__Chloroplast	0.002777	0.006211	0	0	0.4237	0.623	0	0.008334	0.002778	1
s__uncultured_bacterium_g__BIyi10	0	0	0.002777	0.006211	0.4237	0.623	-0.008334	0	-0.002778	0
s__Nocardioides_zeae	0	0	0.002777	0.006211	0.4237	0.623	-0.008334	0	-0.002778	0
s__unclassified_g__norank_o__mle1-27	0	0	0.002777	0.006211	0.4237	0.623	-0.008334	0	-0.002778	0
s__unclassified_g__norank_f__Mitochondria	0	0	0.002381	0.005323	0.4237	0.623	-0.00714	0	-0.00238	0
s__uncultured_bacterium_f__SC-I-84	0	0	0.002381	0.005323	0.4237	0.623	-0.00714	0	-0.00238	0
s__Corynebacterium_urealyticum	0	0	0.002381	0.005323	0.4237	0.623	-0.00714	0	-0.00238	0
s__Algoriphagus_sp.	0	0	0.002381	0.005323	0.4237	0.623	-0.00714	0	-0.00238	0
s__Roseomonas_gilardii	0	0	0.002381	0.005323	0.4237	0.623	-0.00714	0	-0.00238	0
s__uncultured_bacterium_f__Gemmataceae	0	0	0.002381	0.005323	0.4237	0.623	-0.00714	0	-0.00238	0
s__Flavobacterium_filum_DSM_17961	0	0	0.001984	0.004436	0.4237	0.623	-0.005951	0	-0.001984	0
s__Bacillus_thermolactis	0	0	0.001587	0.003549	0.4237	0.623	-0.004762	0	-0.001587	0
s__uncultured_Actinomycetales_bacterium_g__Actinomyces	0	0	0.001587	0.003549	0.4237	0.623	-0.004762	0	-0.001587	0
s__Rahnella_aquatilis_CIP_78.65_=_ATCC_33071	0.001587	0.003549	0	0	0.4237	0.623	0	0.004761	0.001587	1
s__[Bacillus]_thermocloacae	0.001587	0.003549	0	0	0.4237	0.623	0	0.004761	0.001587	1
s__Clostridium_tunisiense	0	0	0.001587	0.003549	0.4237	0.623	-0.004761	0	-0.001587	0
s__uncultured_bacterium_g__Ferruginibacter	0.001587	0.003549	0	0	0.4237	0.623	0	0.004761	0.001587	1
s__unclassified_g__norank_f__Fimbriimonadaceae	0	0	0.001587	0.003549	0.4237	0.623	-0.004761	0	-0.001587	0
s__uncultured_bacterium_f__Haliangiaceae	0	0	0.001587	0.003549	0.4237	0.623	-0.004761	0	-0.001587	0
s__uncultured_bacterium_g__Kineosporia	0	0	0.001587	0.003549	0.4237	0.623	-0.004762	0	-0.001587	0
s__unclassified_f__Microscillaceae	0.00119	0.002662	0	0	0.4237	0.623	0	0.003571	0.00119	1
s__uncultured_bacterium_g__Lachnospiraceae_NK4A136_group	0.00119	0.002662	0	0	0.4237	0.623	0	0.003571	0.00119	1
s__unclassified_g__norank_o__Gaiellales	0.00119	0.002662	0	0	0.4237	0.623	0	0.003571	0.00119	1
s__uncultured_delta_proteobacterium_f__BIrii41	0.00119	0.002662	0	0	0.4237	0.623	0	0.003571	0.00119	1
s__uncultured_bacterium_o__EV818SWSAP88	0	0	0.00119	0.002662	0.4237	0.623	-0.003571	0	-0.00119	0
s__uncultured_bacterium_f__Oligoflexaceae	0.00119	0.002662	0	0	0.4237	0.623	0	0.003571	0.00119	1
s__Marinobacter_salsuginis	0	0	0.00119	0.002662	0.4237	0.623	-0.003571	0	-0.00119	0
s__uncultured_Alphaproteobacteria_bacterium_g__Acidisoma	0	0	0.00119	0.002662	0.4237	0.623	-0.003571	0	-0.00119	0
s__metagenome_g__Nannocystis	0	0	0.00119	0.002662	0.4237	0.623	-0.003571	0	-0.00119	0
s__Weissella_viridescens	0.00119	0.002662	0	0	0.4237	0.623	0	0.003571	0.00119	1
s__unclassified_g__Acidibacter	0	0	0.00119	0.002662	0.4237	0.623	-0.003571	0	-0.00119	0
s__uncultured_bacterium_f__Caldilineaceae	0	0	0.00119	0.002662	0.4237	0.623	-0.003571	0	-0.00119	0
s__unclassified_g__Cellvibrio	0	0	0.00119	0.002662	0.4237	0.623	-0.003571	0	-0.00119	0
s__uncultured_bacterium_f__Criblamydiaceae	0	0	0.00119	0.002662	0.4237	0.623	-0.003571	0	-0.00119	0
s__uncultured_bacterium_g__Starkeya	0.00119	0.002662	0	0	0.4237	0.623	0	0.003571	0.00119	1
s__uncultured_Candidatus_Saccharibacteria_bacterium_o__Saccharimonadales	0	0	0.00119	0.002662	0.4237	0.623	-0.003571	0	-0.00119	0
s__uncultured_Thermomicrobium_sp._f__JG30-KF-CM45	0	0	0.00119	0.002662	0.4237	0.623	-0.003571	0	-0.00119	0
s__Bifidobacterium_pseudocatenulatum_DSM_20438_=_JCM_1200_=_LMG_10505	0	0	0.00119	0.002662	0.4237	0.623	-0.003571	0	-0.00119	0
s__uncultured_bacterium_g__Candidatus_Bacilloplasma	0.00119	0.002662	0	0	0.4237	0.623	0	0.003571	0.00119	1
s__uncultured_bacterium_g__A2	0.00119	0.002662	0	0	0.4237	0.623	0	0.003571	0.00119	1
s__unclassified_g__Thermomonas	0	0	0.00119	0.002662	0.4237	0.623	-0.003571	0	-0.00119	0
s__uncultured_bacterium_g__Camelimonas	0.00119	0.002662	0	0	0.4237	0.623	0	0.003571	0.00119	1
s__unclassified_g__Magnetospira	0	0	0.00119	0.002662	0.4237	0.623	-0.003571	0	-0.00119	0
s__uncultured_Verrucomicrobia_bacterium_g__Luteolibacter	0.00119	0.002662	0	0	0.4237	0.623	0	0.003571	0.00119	1
s__unclassified_g__norank_p__SAR324_clade(Marine_group_B)	0.0007936	0.001774	0	0	0.4237	0.623	0	0.002381	0.0007936	1
s__unclassified_g__Meiothermus	0	0	0.0007936	0.001774	0.4237	0.623	-0.002381	0	-0.0007936	0
s__Cutibacterium_acnes_g__Cutibacterium	0	0	0.0007936	0.001774	0.4237	0.623	-0.002381	0	-0.0007936	0
s__uncultured_bacterium_g__UKL13-1	0	0	0.0007936	0.001774	0.4237	0.623	-0.002381	0	-0.0007936	0
s__Pediococcus_acidilactici	0.0007936	0.001774	0	0	0.4237	0.623	0	0.002381	0.0007936	1
s__uncultured_bacterium_g__Solitalea	0	0	0.0007936	0.001774	0.4237	0.623	-0.002381	0	-0.0007936	0
s__Agromyces_mediolanus	0	0	0.0007936	0.001774	0.4237	0.623	-0.002381	0	-0.0007936	0
s__uncultured_bacterium_g__Pirellula	0.0007936	0.001774	0	0	0.4237	0.623	0	0.002381	0.0007936	1
s__uncultured_bacterium_f__LWQ8	0.0007936	0.001774	0	0	0.4237	0.623	0	0.002381	0.0007936	1
s__metagenome_f__Saprospiraceae	0	0	0.0007936	0.001774	0.4237	0.623	-0.002381	0	-0.0007936	0
s__Zoogloea_oryzae	0.0007936	0.001774	0	0	0.4237	0.623	0	0.002381	0.0007936	1
s__unclassified_c__Parcubacteria	0.0007936	0.001774	0	0	0.4237	0.623	0	0.002381	0.0007936	1
s__uncultured_Bacteroidales_bacterium_f__Prevotellaceae	0.0007936	0.001774	0	0	0.4237	0.623	0	0.002381	0.0007936	1
s__unclassified_f__Lachnospiraceae	0.0007936	0.001774	0	0	0.4237	0.623	0	0.002381	0.0007935	1
s__Phytoplasma_sp._RYL-GD	0	0	0.0007936	0.001774	0.4237	0.623	-0.002381	0	-0.0007936	0
s__Achromobacter_spanius	0.0007936	0.001774	0	0	0.4237	0.623	0	0.002381	0.0007936	1
s__Nannochloropsis_gaditana_o__Chloroplast	0.0007936	0.001774	0	0	0.4237	0.623	0	0.002381	0.0007936	1
s__uncultured_bacterium_g__Longivirga	0.0007936	0.001774	0	0	0.4237	0.623	0	0.002381	0.0007935	1
s__unclassified_g__Helicobacter	0.0007936	0.001774	0	0	0.4237	0.623	0	0.002381	0.0007935	1
s__metagenome_f__Haliangiaceae	0	0	0.0007936	0.001774	0.4237	0.623	-0.002381	0	-0.0007936	0
s__unclassified_g__norank_c__Sericytochromatia	0.0007936	0.001774	0	0	0.4237	0.623	0	0.002381	0.0007935	1
s__Sphaerotilus_natans	0	0	0.0007936	0.001774	0.4237	0.623	-0.002381	0	-0.0007936	0
s__unclassified_g__norank_c__Gitt-GS-136	0.0007936	0.001774	0	0	0.4237	0.623	0	0.002381	0.0007936	1
s__uncultured_bacterium_o__Blfdi19	0.0007936	0.001774	0	0	0.4237	0.623	0	0.002381	0.0007935	1
s__uncultured_Bacteroidetes_bacterium_g__Emticicia	0.0007936	0.001774	0	0	0.4237	0.623	0	0.002381	0.0007936	1
s__Pedomicrobium_americanum	0	0	0.0007936	0.001774	0.4237	0.623	-0.002381	0	-0.0007936	0
s__bacterium_NLAE-zl-C146	0.0007936	0.001774	0	0	0.4237	0.623	0	0.002381	0.0007936	1
s__metagenome_c__KD4-96	0	0	0.0007936	0.001774	0.4237	0.623	-0.002381	0	-0.0007936	0
s__unclassified_g__norank_f__37-13	0	0	0.0007936	0.001774	0.4237	0.623	-0.002381	0	-0.0007936	0
s__unclassified_g__Arcobacter	0	0	0.0007936	0.001774	0.4237	0.623	-0.002381	0	-0.0007936	0
s__uncultured_bacterium_g__Candidatus_Alysiosphaera	0	0	0.0007936	0.001774	0.4237	0.623	-0.002381	0	-0.0007936	0
s__metagenome_g__SH3-11	0.0007936	0.001774	0	0	0.4237	0.623	0	0.002381	0.0007935	1
s__uncultured_bacterium_g__Chryseotalea	0.0007936	0.001774	0	0	0.4237	0.623	0	0.002381	0.0007936	1
s__uncultured_planctomycete_g__Fimbriiglobus	0.0007936	0.001774	0	0	0.4237	0.623	0	0.002381	0.0007935	1
s__unclassified_g__Blastomonas	0.0007936	0.001774	0	0	0.4237	0.623	0	0.002381	0.0007936	1
s__Pararheinheimera_chironomi	0	0	0.0007936	0.001774	0.4237	0.623	-0.002381	0	-0.0007936	0
s__uncultured_soil_bacterium_f__JG30-KF-CM45	0	0	0.0003968	0.0008872	0.4237	0.623	-0.00119	0	-0.0003968	0
s__uncultured_bacterium_g__Turicibacter	0	0	0.0003968	0.0008872	0.4237	0.623	-0.00119	0	-0.0003968	0
s__unclassified_g__Serratia	0.0003968	0.0008872	0	0	0.4237	0.623	0	0.00119	0.0003968	1
s__uncultured_bacterium_g__Runella	0	0	0.0003968	0.0008872	0.4237	0.623	-0.00119	0	-0.0003968	0
s__Spirobacillus_cienkowskii	0	0	0.0003968	0.0008872	0.4237	0.623	-0.00119	0	-0.0003968	0
s__uncultured_bacterium_f__NS11-12_marine_group	0	0	0.0003968	0.0008872	0.4237	0.623	-0.00119	0	-0.0003968	0
s__unidentified_g__Deinococcus	0	0	0.0003968	0.0008872	0.4237	0.623	-0.00119	0	-0.0003968	0
s__uncultured_bacterium_g__Erythrobacter	0.0003968	0.0008872	0	0	0.4237	0.623	0	0.00119	0.0003968	1
s__unclassified_g__Rhodococcus	0	0	0.0003968	0.0008872	0.4237	0.623	-0.00119	0	-0.0003968	0
s__uncultured_bacterium_SBR2013	0	0	0.0003968	0.0008872	0.4237	0.623	-0.00119	0	-0.0003968	0
s__unclassified_g__Lysobacter	0.0003968	0.0008872	0	0	0.4237	0.623	0	0.00119	0.0003968	1
s__unidentified_g__Spirosoma	0	0	0.0003968	0.0008872	0.4237	0.623	-0.00119	0	-0.0003968	0
s__uncultured_bacterium_g__AAP99	0	0	0.0003968	0.0008872	0.4237	0.623	-0.00119	0	-0.0003968	0
s__metagenome_f__Hyphomicrobiaceae	0.0003968	0.0008872	0	0	0.4237	0.623	0	0.00119	0.0003968	1
s__unclassified_g__Limnohabitans	0.0003968	0.0008872	0	0	0.4237	0.623	0	0.00119	0.0003968	1
s__Nocardia_asteroides	0.0003968	0.0008872	0	0	0.4237	0.623	0	0.00119	0.0003968	1
s__Leuconostoc_pseudomesenteroides_g__Leuconostoc	0.0003968	0.0008872	0	0	0.4237	0.623	0	0.00119	0.0003968	1
s__uncultured_Anaerorhabdus_sp.	0.0003968	0.0008872	0	0	0.4237	0.623	0	0.00119	0.0003968	1
s__Bacillus_halodurans_g__Halalkalibacterium	0.0003968	0.0008872	0	0	0.4237	0.623	0	0.00119	0.0003968	1
s__unclassified_g__norank_f__Muribaculaceae	0	0	0.0003968	0.0008872	0.4237	0.623	-0.00119	0	-0.0003968	0
s__Myxococcales_bacterium_enrichment_culture_clone_11380	0.0003968	0.0008872	0	0	0.4237	0.623	0	0.00119	0.0003968	1
s__uncultured_bacterium_g__Taibaiella	0	0	0.0003968	0.0008872	0.4237	0.623	-0.00119	0	-0.0003968	0
s__Azospira_oryzae	0	0	0.0003968	0.0008872	0.4237	0.623	-0.00119	0	-0.0003968	0
s__unclassified_g__Kaistia	0.0003968	0.0008872	0	0	0.4237	0.623	0	0.00119	0.0003968	1
s__metagenome_f__Gemmataceae	0	0	0.0003968	0.0008872	0.4237	0.623	-0.00119	0	-0.0003968	0
s__metagenome_o__Microtrichales	0.0003968	0.0008872	0	0	0.4237	0.623	0	0.00119	0.0003968	1
s__unclassified_g__Enterocloster	0	0	0.0003968	0.0008872	0.4237	0.623	-0.00119	0	-0.0003968	0
s__bacterium_enrichment_culture_clone_B126(2011)	0.0003968	0.0008872	0	0	0.4237	0.623	0	0.00119	0.0003968	1
s__metagenome_c__Planctomycetes	0	0	0.0003968	0.0008872	0.4237	0.623	-0.00119	0	-0.0003968	0
s__uncultured_bacterium_g__Bdellovibrio	0.0003968	0.0008872	0	0	0.4237	0.623	0	0.00119	0.0003968	1
s__unclassified_g__norank_f__Ilumatobacteraceae	0	0	0.0003968	0.0008872	0.4237	0.623	-0.00119	0	-0.0003968	0
s__metagenome_g__Hassallia	0	0	0.0003968	0.0008872	0.4237	0.623	-0.00119	0	-0.0003968	0
s__Serratia_marcescens_g__Serratia	0.0003968	0.0008872	0	0	0.4237	0.623	0	0.00119	0.0003968	1
s__uncultured_bacterium_g__Pseudofulvimonas	0	0	0.0003968	0.0008872	0.4237	0.623	-0.00119	0	-0.0003968	0
s__Shewanella_amazonensis_SB2B	0.0003968	0.0008872	0	0	0.4237	0.623	0	0.00119	0.0003968	1
s__uncultured_Sphingobacteriia_bacterium_o__Chitinophagales	0	0	0.0003968	0.0008872	0.4237	0.623	-0.00119	0	-0.0003968	0
s__Faecalibaculum_rodentium	0.0003968	0.0008872	0	0	0.4237	0.623	0	0.00119	0.0003968	1
s__unclassified_g__Luteitalea	0	0	0.0003968	0.0008872	0.4237	0.623	-0.00119	0	-0.0003968	0
s__Verrucomicrobia_bacterium_ADurb.Bin474	0.0003968	0.0008872	0	0	0.4237	0.623	0	0.00119	0.0003968	1
s__Clostridium_sp._DY2632	0.0003968	0.0008872	0	0	0.4237	0.623	0	0.00119	0.0003968	1
s__uncultured_Bacteroidetes_bacterium_f__37-13	0	0	0.0003968	0.0008872	0.4237	0.623	-0.00119	0	-0.0003968	0
s__unclassified_g__Pararhizobium	0.0003968	0.0008872	0	0	0.4237	0.623	0	0.00119	0.0003968	1
s__Clostridium_novyi_NT	0.0003968	0.0008872	0	0	0.4237	0.623	0	0.00119	0.0003968	1
s__uncultured_bacterium_g__Rhizobacter	0	0	0.0003968	0.0008872	0.4237	0.623	-0.00119	0	-0.0003968	0
s__Paraclostridium_bifermentans	0.01825	0.03246	0.001587	0.002587	0.4338	0.6356	-0.00119	0.04722	0.01667	11.4997
s__Gordonia_terrae	0.0003968	0.0008872	0.01151	0.02255	0.4407	0.6362	-0.03135	0.0003968	-0.01111	0.0344744
s__Staphylococcus_aureus_g__Staphylococcus	0.0003968	0.0008872	0.007142	0.01128	0.4407	0.6362	-0.01666	0.0003968	-0.006745	0.0555587
s__uncultured_bacterium_g__Rurimicrobium	0.0003968	0.0008872	0.005555	0.009452	0.4407	0.6362	-0.01389	0.0003968	-0.005157	0.0714311
s__uncultured_bacterium_g__Aeromicrobium	0.0003968	0.0008872	0.003968	0.006872	0.4407	0.6362	-0.009919	0.0003968	-0.003571	0.1
s__unclassified_g__Hyphomicrobium	0.005952	0.01122	0.01032	0.00986	0.4506	0.6482	-0.01508	0.008332	-0.004365	0.576744
s__uncultured_bacterium_f__Hyphomicrobiales_	0.01865	0.02299	0.03452	0.04633	0.462	0.6621	-0.06626	0.02182	-0.01587	0.540267
s__unclassified_g__norank_f__Saprospiraceae	0.009523	0.02129	0.007936	0.01021	0.4802	0.6808	-0.01508	0.02341	0.001587	1.19997
s__uncultured_bacterium_f__env.OPS_17	0.006745	0.01508	0.003968	0.005058	0.4802	0.6808	-0.007141	0.01706	0.002779	1.69985
s__unclassified_g__Roseomonas	0.004365	0.009759	0.005158	0.006815	0.4802	0.6808	-0.009919	0.009124	-0.0007941	0.846258
s__uncultured_bacterium_g__Blastomonas	0.00119	0.001774	0.006348	0.01099	0.5008	0.7003	-0.01547	0.00119	-0.005158	0.187461
s__unclassified_g__Aminobacter	0.00119	0.001774	0.002777	0.00332	0.5008	0.7003	-0.004762	0.00119	-0.001587	0.42852
s__Nakamurella_multipartita_DSM_44233	0.007936	0.01165	0.05277	0.09929	0.5165	0.7003	-0.1365	0.00595	-0.04483	0.150388
s__uncultured_bacterium_g__Hydrotalea	0.0003968	0.0008872	0.004761	0.009576	0.5186	0.7003	-0.01309	0.0007935	-0.004364	0.0833438
s__Chitinibacter_fontanus	0.0007936	0.001774	0.003174	0.005173	0.5186	0.7003	-0.00714	0.001587	-0.00238	0.250032
s__uncultured_bacterium_f__Chitinophagaceae	0.00119	0.002662	0.002777	0.003867	0.5186	0.7003	-0.005555	0.002381	-0.001587	0.42852
s__unclassified_g__norank_o__Microtrichales	0.0003968	0.0008872	0.002777	0.005173	0.5186	0.7003	-0.00714	0.0007935	-0.00238	0.142888
s__uncultured_Chlamydiales_bacterium_g__Neochlamydia	0.0003968	0.0008872	0.002777	0.005173	0.5186	0.7003	-0.00714	0.0003968	-0.00238	0.142888
s__Bdellovibrio_sp._oral_clone_CA006	0.0007936	0.001774	0.001984	0.002806	0.5186	0.7003	-0.003968	0.001587	-0.00119	0.4
s__uncultured_Armatimonadetes_bacterium_f__Fimbriimonadaceae	0.0007936	0.001774	0.001984	0.002806	0.5186	0.7003	-0.003571	0.001587	-0.00119	0.4
s__uncultured_bacterium_g__Dubosiella	0.0003968	0.0008872	0.001984	0.003436	0.5186	0.7003	-0.004365	0.0007936	-0.001587	0.2
s__unclassified_g__Ferruginibacter	0.0003968	0.0008872	0.001587	0.002587	0.5186	0.7003	-0.003571	0.0007936	-0.00119	0.250032
s__uncultured_bacterium_g__Geminicoccus	0.0003968	0.0008872	0.001587	0.002587	0.5186	0.7003	-0.003571	0.0003968	-0.00119	0.250032
s__unclassified_g__Sphingopyxis	0.00119	0.001774	0.0003968	0.0008872	0.5186	0.7003	-0.0007935	0.002381	0.0007936	2.99899
s__Lactococcus_taiwanensis	0.117	0.158	0.009523	0.01296	0.5258	0.7076	0.002778	0.2456	0.1075	12.286
s__uncultured_bacterium_g__Bosea	0.03809	0.03786	0.098	0.1391	0.5296	0.7096	-0.196	0.02817	-0.05991	0.388673
s__unclassified_g__Roseateles	0.1484	0.1551	1.629	3.152	0.5309	0.7096	-4.317	0.1361	-1.48	0.0910988
s__wastewater_metagenome_f__Vicinamibacteraceae	0.01071	0.02286	0.0123	0.0232	0.5762	0.765	-0.03174	0.02738	-0.001588	0.870732
s__Pseudomonas_resinovorans_NBRC_106553	0.002777	0.003867	0.007142	0.01092	0.5762	0.765	-0.01468	0.003571	-0.004364	0.388827
s__unclassified_g__Mycobacterium	0.0119	0.01724	0.04246	0.08289	0.5888	0.7792	-0.1076	0.01785	-0.03056	0.280264
s__Bradyrhizobium_elkanii_g__Bradyrhizobium	0.07301	0.06757	0.7198	1.427	0.6004	0.7816	-1.933	0.05871	-0.6467	0.101431
s__uncultured_bacterium_g__Timonella	0.006745	0.004567	0.1365	0.2641	0.6004	0.7816	-0.369	0.003572	-0.1298	0.0494139
s__unclassified_f__Paracoccaceae	0.05436	0.05086	0.08253	0.07029	0.6004	0.7816	-0.09367	0.03888	-0.02818	0.65867
s__unclassified_g__norank_f__Xanthobacteraceae	0.0007936	0.001774	0.001587	0.002173	0.6005	0.7816	-0.003174	0.001587	-0.0007936	0.500063
s__metagenome_c__Eremiobacteria	0.0003968	0.0008872	0.0007936	0.001087	0.6005	0.7816	-0.001587	0.0007936	-0.0003968	0.5
s__uncultured_delta_proteobacterium_o__Chitinophagales	0.003968	0.008872	0.009126	0.01932	0.6072	0.7827	-0.02262	0.007936	-0.005159	0.434802
s__Lactobacillus_acetotolerans	0.0007936	0.001774	0.001587	0.002587	0.6072	0.7827	-0.003571	0.001587	-0.0007936	0.500063
s__hydrothermal_vent_metagenome_c__Eremiobacteria	0.001587	0.002587	0.0007936	0.001774	0.6072	0.7827	-0.001587	0.003174	0.0007936	1.99975
s__Methylobacterium_brachiatum	0.007142	0.009156	0.03571	0.04843	0.6664	0.856	-0.06707	0.008333	-0.02857	0.2
s__uncultured_bacterium_g__Reyranella	0.01825	0.02685	0.007142	0.008939	0.6684	0.856	-0.007933	0.0373	0.01111	2.55531
s__metagenome_g__Aquihabitans	0.009919	0.01278	0.05277	0.1037	0.6714	0.857	-0.1381	0.01269	-0.04286	0.187967
s__Firmicutes_bacterium_g__Culicoidibacter	0.08372	0.1101	0.01032	0.006489	0.6742	0.8575	-0.005557	0.171	0.0734	8.1124
s__unclassified_f__Beijerinckiaceae	0.02658	0.02041	0.03333	0.02242	0.6761	0.8575	-0.03055	0.01746	-0.006745	0.79748
s__unclassified_g__Zoogloea	0.00119	0.001774	0.0007936	0.001774	0.6985	0.8804	-0.001587	0.002381	0.0003968	1.4995
s__Pseudoxanthomonas_mexicana	0.00119	0.001774	0.0007936	0.001774	0.6985	0.8804	-0.001587	0.002381	0.0003968	1.4995
s__unclassified_f__Dermacoccaceae	0.0007936	0.001087	0.005952	0.008872	0.7231	0.9084	-0.0127	0.00119	-0.005158	0.133333
s__uncultured_soil_bacterium_o__Gammaproteobacteria_	0.01111	0.0135	0.008332	0.01234	0.7503	0.9346	-0.0119	0.01746	0.002777	1.33341
s__unclassified_g__Legionella	0.025	0.03992	0.03928	0.06476	0.7526	0.9346	-0.0714	0.03849	-0.01428	0.636456
s__uncultured_bacterium_g__Tardiphaga	0.07618	0.06857	0.8741	1.797	0.7533	0.9346	-2.422	0.07578	-0.798	0.0871525
s__Pseudomonas_azotoformans_g__Pseudomonas	0.08808	0.09773	0.8368	1.592	0.7533	0.9346	-2.216	0.06825	-0.7487	0.105258
s__uncultured_Rhizobiales_bacterium_f__Pleomorphomonadaceae	0.003174	0.005173	0.04285	0.09582	0.7972	0.9798	-0.1262	0.006347	-0.03969	0.0740723
s__unclassified_g__Acetobacter	0.002381	0.003549	0.005555	0.01242	0.7972	0.9798	-0.01428	0.003968	-0.003173	0.428623
s__uncultured_bacterium_g__Culicoidibacter	0.00119	0.001774	0.00119	0.002662	0.7972	0.9798	-0.002381	0.002381	-3.055e-09	1
s__unclassified_g__Brevundimonas	0.00119	0.001774	0.006348	0.0121	0.8132	0.9919	-0.01626	0.001587	-0.005157	0.187461
s__metagenome_c__Gammaproteobacteria	0.006745	0.01092	0.003968	0.002806	0.8266	0.9919	-0.004365	0.01309	0.002777	1.69985
s__unclassified_c__Gammaproteobacteria	0.002381	0.003549	0.001984	0.001403	0.8266	0.9919	-0.002381	0.003571	0.0003969	1.2001
s__uncultured_bacterium_g__Hydrogenophaga	0.009523	0.0191	0.007142	0.008132	0.8283	0.9919	-0.01151	0.02064	0.002382	1.33338
s__metagenome_f__Rhizobiaceae	0.009523	0.01035	0.025	0.04212	0.832	0.9919	-0.05356	0.01071	-0.01548	0.38092
s__Delftia_tsuruhatensis	0.01547	0.01826	0.1254	0.2307	0.8325	0.9919	-0.317	0.01547	-0.1099	0.123365
s__unclassified_f__Enterobacteriaceae	0.05039	0.07417	0.05317	0.06805	0.8325	0.9919	-0.07818	0.07937	-0.002776	0.947715
s__Aeromonas_caviae	0.01428	0.02125	0.007539	0.008916	0.8325	0.9919	-0.008333	0.02698	0.006744	1.89415
s__unclassified_g__Rhizorhapis	0.02341	0.04468	0.03055	0.03213	0.8335	0.9919	-0.04761	0.03691	-0.007133	0.766285
s__unclassified_g__Methylobacterium	0.03412	0.03303	0.319	0.5288	0.834	0.9919	-0.7717	0.02381	-0.2849	0.106959
s__unclassified_g__Lactococcus	2.334	2.597	0.863	0.9188	0.8345	0.9919	-0.4894	3.788	1.471	2.70452
s__unclassified_f__Acetobacteraceae	0.0007936	0.001087	0.001587	0.002587	0.9049	1	-0.003174	0.00119	-0.0007936	0.500063
s__uncultured_Lactobacillus_sp._g__Lactobacillus	0.008729	0.01739	0.1131	0.2484	0.9063	1	-0.3337	0.01667	-0.1044	0.0771795
s__unclassified_g__Ephemeroptericola	0.003968	0.005611	0.01508	0.02849	0.9063	1	-0.03611	0.005554	-0.01111	0.26313
s__unclassified_g__Nitrospira	0.01349	0.02696	0.002381	0.003549	0.9063	1	-0.003571	0.03531	0.01111	5.66569
s__Agrobacterium_radiobacter_g__Agrobacterium	0.001984	0.003436	0.009126	0.01827	0.9063	1	-0.0246	0.003571	-0.007142	0.217401
s__unclassified_g__Terrimicrobium	0.002381	0.004301	0.003968	0.006872	0.9063	1	-0.007935	0.004364	-0.001587	0.60005
s__Sphingobium_xenophagum	0.002381	0.003549	0.003174	0.004567	0.9063	1	-0.005158	0.003571	-0.0007933	0.750158
s__unclassified_g__Candidatus_Protochlamydia	0.00119	0.001087	0.001984	0.003436	0.9081	1	-0.003968	0.001587	-0.0007936	0.599798
s__unclassified_g__Agromyces	0.004365	0.006929	0.003571	0.004301	0.911	1	-0.005555	0.007538	0.0007934	1.22235
s__unclassified_g__norank_f__Rickettsiellaceae	0.002381	0.002587	0.005555	0.009135	0.9131	1	-0.01151	0.002778	-0.003174	0.428623
s__uncultured_Xanthobacter_sp.	0.06229	0.1095	0.0127	0.024	0.9139	1	-0.02143	0.1515	0.04959	4.90472
s__Brevundimonas_vesicularis	0.01547	0.0152	0.1103	0.2259	0.9161	1	-0.3	0.01786	-0.09483	0.140254
s__metagenome_g__Neochlamydia	0.04999	0.07369	0.07142	0.09972	0.9166	1	-0.1214	0.07579	-0.02143	0.699944
s__unclassified_g__Sphingomonas	0.1321	0.1142	1.582	3.163	1	1	-4.278	0.1266	-1.45	0.0835019
s__Klebsiella_quasipneumoniae_g__Enterobacter	0.2047	0.2753	0.1504	0.2157	1	1	-0.2162	0.3206	0.05438	1.36104
s__Burkholderia_cenocepacia	0.01309	0.01136	0.1341	0.2707	1	1	-0.3666	0.0131	-0.121	0.0976137
s__unclassified_f__Cellulomonadaceae	0.00119	0.001774	0.1401	0.3121	1	1	-0.4186	0.001984	-0.1389	0.00849393
s__Stenotrophomonas_rhizophila_g__Stenotrophomonas	0.01587	0.01549	0.09086	0.1742	1	1	-0.2337	0.01865	-0.07498	0.174664
s__uncultured_bacterium_g__Fuscovulum	0.04801	0.06106	0.03888	0.03167	1	1	-0.03531	0.06386	0.009114	1.23483
s__unclassified_g__Flavobacterium	0.03412	0.04613	0.0373	0.03825	1	1	-0.04523	0.04524	-0.003171	0.914745
s__Phyllobacterium_myrsinacearum	0.007142	0.007502	0.04563	0.09022	1	1	-0.1202	0.008334	-0.03848	0.15652
s__Exiguobacterium_sp._ZWU0009	0.006745	0.007098	0.02619	0.04883	1	1	-0.06469	0.007538	-0.01945	0.257541
s__uncultured_Alphaproteobacteria_bacterium_f__Caulobacteraceae	0.003968	0.005784	0.02619	0.04386	1	1	-0.05834	0.004762	-0.02222	0.151508
s__Aeromonas_hydrophila_g__Aeromonas	0.004365	0.005323	0.01547	0.02663	1	1	-0.03729	0.005157	-0.01111	0.282159
s__unclassified_g__norank_f__Sphingomonadaceae	0.01151	0.02246	0.003968	0.005058	1	1	-0.00595	0.03015	0.007539	2.90071
s__metagenome_g__Leptothrix	0.006745	0.01508	0.005952	0.01331	1	1	-0.0119	0.02024	0.000794	1.13323
s__uncultured_bacterium_g__Tundrisphaera	0.005555	0.008347	0.003968	0.004653	1	1	-0.004761	0.009919	0.001587	1.39995
s__unclassified_g__norank_f__Chitinophagaceae	0.004761	0.009576	0.001984	0.002806	1	1	-0.003174	0.0123	0.002777	2.3997
s__unclassified_g__Rummeliibacillus	0.003968	0.008872	0.002381	0.005323	1	1	-0.00476	0.009524	0.001588	1.66653
s__uncultured_bacterium_g__Candidatus_Berkiella	0.002777	0.004114	0.003571	0.005852	1	1	-0.00635	0.004761	-0.0007942	0.777653
s__unclassified_g__Nitrosospira	0.004365	0.009759	0.0007936	0.001774	1	1	-0.001587	0.01309	0.00357	5.50025
s__Lactobacillus_plantarum_g__Lactiplantibacillus	0.003174	0.007098	0.001984	0.004436	1	1	-0.003968	0.007538	0.00119	1.5998
s__Moraxella_osloensis_g__Enhydrobacter	0.002381	0.003549	0.002777	0.004346	1	1	-0.004761	0.003968	-0.0003965	0.8574
s__unclassified_g__Clostridium	0.0003968	0.0008872	0.004761	0.01065	1	1	-0.01429	0.0007935	-0.004365	0.0833438
s__Terrimonas_rubra	0.004761	0.01065	0.0003968	0.0008872	1	1	-0.00119	0.01429	0.004365	11.9985
s__unclassified_g__norank_f__env.OPS_17	0.003571	0.006929	0.00119	0.001774	1	1	-0.001984	0.008728	0.00238	3.00084
s__unclassified_o__Babeliales	0.0003968	0.0008872	0.003968	0.008872	1	1	-0.0119	0.0007936	-0.003571	0.1
s__uncultured_bacterium_g__Pedomicrobium	0.0003968	0.0008872	0.003571	0.007985	1	1	-0.01072	0.0007935	-0.003175	0.111117
s__uncultured_Ferruginibacter_sp._g__Ferruginibacter	0.002777	0.006211	0.0007936	0.001774	1	1	-0.001587	0.00754	0.001984	3.49924
s__uncultured_bacterium_g__Rhizorhapis	0.001984	0.004436	0.00119	0.002662	1	1	-0.002381	0.004761	0.0007934	1.66723
s__Chryseobacterium_indologenes	0.002777	0.006211	0.0003968	0.0008872	1	1	-0.0007936	0.008334	0.002381	6.99849
s__uncultured_bacterium_g__Polymorphobacter	0.002777	0.006211	0.0003968	0.0008872	1	1	-0.0007936	0.008333	0.002381	6.99849
s__unclassified_o__Burkholderiales	0.0007936	0.001774	0.001984	0.004436	1	1	-0.005158	0.001587	-0.00119	0.4
s__uncultured_bacterium_g__Neochlamydia	0.0003968	0.0008872	0.001984	0.004436	1	1	-0.005951	0.0007935	-0.001587	0.2
s__Escherichia_coli_g__Escherichia-Shigella	0.0003968	0.0008872	0.001984	0.004436	1	1	-0.005555	0.0007936	-0.001587	0.2
s__uncultured_bacterium_g__Ideonella	0.001587	0.003549	0.0007936	0.001774	1	1	-0.001587	0.003968	0.0007936	1.99975
s__unclassified_g__Bryobacter	0.00119	0.002662	0.00119	0.002662	1	1	-0.002381	0.003571	1.376e-08	1
s__unclassified_o__Hyphomicrobiales	0.0003968	0.0008872	0.001587	0.003549	1	1	-0.004365	0.0007935	-0.00119	0.250032
s__unclassified_g__Hymenobacter	0.0007936	0.001774	0.00119	0.002662	1	1	-0.003174	0.002381	-0.0003968	0.666891
s__metagenome_f__JG30-KF-CM45	0.00119	0.002662	0.0007936	0.001774	1	1	-0.001587	0.003571	0.0003967	1.4995
s__unclassified_g__Priestia	0.0007936	0.001774	0.0007936	0.001774	1	1	-0.001587	0.001587	-6.517e-08	1
s__unclassified_c__Alphaproteobacteria	0.0007936	0.001774	0.0007936	0.001774	1	1	-0.001587	0.002381	-6.975e-09	1
s__unclassified_g__hgcI_clade	0.00119	0.002662	0.0003968	0.0008872	1	1	-0.0007936	0.003571	0.0007936	2.99899
s__metagenome_g__Hirschia	0.0003968	0.0008872	0.00119	0.002662	1	1	-0.003174	0.0007936	-0.0007936	0.333445
s__unclassified_g__Fuscovulum	0.0003968	0.0008872	0.00119	0.002662	1	1	-0.003174	0.00119	-0.0007935	0.333445
s__unclassified_g__Rubellimicrobium	0.0007936	0.001774	0.0003968	0.0008872	1	1	-0.0007936	0.002381	0.0003968	2
s__uncultured_bacterium_g__Piscinibacter	0.0007936	0.001774	0.0003968	0.0008872	1	1	-0.0007936	0.001984	0.0003968	2
s__uncultured_bacterium_f__Acidimicrobiaceae	0.0003968	0.0008872	0.0007936	0.001774	1	1	-0.002381	0.0007935	-0.0003968	0.5
s__unclassified_g__Lacibacter	0.0003968	0.0008872	0.0003968	0.0008872	1	1	-0.0007936	0.00119	1.107e-09	1
s__uncultured_Sphingobacterium_sp._f__NS11-12_marine_group	0.0003968	0.0008872	0.0003968	0.0008872	1	1	-0.00119	0.0007936	1.107e-09	1
s__uncultured_bacterium_g__Thermomonas	0.0003968	0.0008872	0.0003968	0.0008872	1	1	-0.0007936	0.00119	4.587e-09	1
s__uncultured_Saprospiraceae_bacterium_f__Saprospiraceae	0.0003968	0.0008872	0.0003968	0.0008872	1	1	-0.00119	0.00119	1.107e-09	1
s__uncultured_bacterium_g__Flavihumibacter	0.0003968	0.0008872	0.0003968	0.0008872	1	1	-0.00119	0.00119	4.587e-09	1

## Sheet: 24 hpi Species 
Species name	R24-Mean(%)	R24-Sd(%)	S24-Mean(%)	S24-Sd(%)	P_value	P_adjust	Lower ci	Upper ci	Effectsize	Fold Change
s__Nocardia_asteroides	0	0	0.008729	0.006669	0.006694	0.04874	-0.01429	-0.003968	-0.008731	1
s__uncultured_bacterium_g__Neochlamydia	0	0	0.008332	0.009658	0.006694	0.04874	-0.01666	-0.001984	-0.008332	1
s__uncultured_bacterium_f__Gemmataceae	0	0	0.003968	0.002806	0.006694	0.04874	-0.006349	-0.001984	-0.003968	1
s__unclassified_g__norank_f__Xanthobacteraceae	0	0	0.003174	0.001774	0.006694	0.04874	-0.004365	-0.001984	-0.003174	1
s__Phytoplasma_sp._RYL-GD	0	0	0.003174	0.001774	0.006694	0.04874	-0.004761	-0.001984	-0.003174	1
s__uncultured_bacterium_g__IMCC26207	0	0	0.0119	0.00486	0.007089	0.04874	-0.01508	-0.007141	-0.0119	1
s__Nocardioides_zeae	0	0	0.003968	0.00243	0.007089	0.04874	-0.006349	-0.002381	-0.003968	1
s__unclassified_g__norank_o__Microtrichales	0	0	0.003968	0.001984	0.007089	0.04874	-0.005555	-0.002381	-0.003968	1
s__metagenome_f__Microtrichaceae	0	0	0.05714	0.01632	0.00729	0.04874	-0.07023	-0.04405	-0.05714	1
s__metagenome_g__CL500-29_marine_group	0	0	0.0246	0.01101	0.00729	0.04874	-0.03333	-0.01587	-0.0246	1
s__unclassified_g__norank_o__Saccharimonadales	0	0	0.01627	0.0109	0.00729	0.04874	-0.02579	-0.007935	-0.01627	1
s__uncultured_soil_bacterium_f__JG30-KF-CM45	0	0	0.01349	0.005505	0.00729	0.04874	-0.01667	-0.008333	-0.01349	1
s__uncultured_bacterium_g__Geminicoccus	0	0	0.009126	0.004346	0.00729	0.04874	-0.0127	-0.005952	-0.009126	1
s__uncultured_Chlamydiales_bacterium_g__Neochlamydia	0	0	0.007936	0.003712	0.00729	0.04874	-0.01071	-0.004365	-0.007935	1
s__metagenome_c__Gammaproteobacteria	0	0	0.007142	0.003009	0.00729	0.04874	-0.009917	-0.005158	-0.007141	1
s__uncultured_bacterium_f__SC-I-84	0	0	0.005555	0.003549	0.00729	0.04874	-0.008332	-0.002778	-0.005555	1
s__Pedomicrobium_americanum	0	0	0.004365	0.002587	0.00729	0.04874	-0.006349	-0.002381	-0.004365	1
s__metagenome_g__Aquihabitans	0	0	0.1262	0.07194	0.007495	0.04874	-0.1774	-0.07301	-0.1262	1
s__unclassified_g__Roseomonas	0	0	0.0861	0.0672	0.007495	0.04874	-0.1385	-0.03254	-0.08611	1
s__uncultured_bacterium_o__Saccharimonadales	0	0	0.04087	0.009979	0.007495	0.04874	-0.04841	-0.03333	-0.04087	1
s__uncultured_bacterium_g__Pseudorhodoplanes	0	0	0.02341	0.01384	0.007495	0.04874	-0.03333	-0.0119	-0.02341	1
s__uncultured_Cytophagales_bacterium_o__Chitinophagales	0	0	0.01666	0.00536	0.007495	0.04874	-0.02023	-0.0119	-0.01667	1
s__unclassified_k__norank_d__Bacteria	0	0	0.01666	0.008252	0.007495	0.04874	-0.0242	-0.01032	-0.01666	1
s__uncultured_Candidatus_Saccharibacteria_bacterium_o__Saccharimonadales	0	0	0.01428	0.009759	0.007495	0.04874	-0.02262	-0.007539	-0.01429	1
s__unclassified_g__Ilumatobacter	0	0	0.0119	0.007554	0.007495	0.04874	-0.01786	-0.006349	-0.0119	1
s__metagenome_f__A0839	0	0	0.01151	0.008579	0.007495	0.04874	-0.01904	-0.005952	-0.01151	1
s__uncultured_bacterium_g__Pedomicrobium	0	0	0.01151	0.01044	0.007495	0.04874	-0.02063	-0.005555	-0.01151	1
s__unclassified_g__Candidatus_Protochlamydia	0	0	0.009523	0.006179	0.007495	0.04874	-0.01429	-0.004364	-0.009522	1
s__uncultured_bacterium_f__LWQ8	0	0	0.007936	0.007014	0.007495	0.04874	-0.01428	-0.003571	-0.007936	1
s__metagenome_g__Candidatus_Protochlamydia	0.0003968	0.0008872	0.02936	0.02111	0.009467	0.04874	-0.04642	-0.01389	-0.02897	73.9919
s__Phyllobacterium_myrsinacearum	0.0003968	0.0008872	0.02936	0.01273	0.009467	0.04874	-0.04007	-0.01944	-0.02896	73.9919
s__metagenome_f__Parachlamydiaceae	0.0003968	0.0008872	0.009523	0.006639	0.009467	0.04874	-0.01508	-0.004365	-0.009125	23.9995
s__unclassified_g__norank_f__JG30-KF-CM45	0.0007936	0.001774	0.2341	0.1391	0.009701	0.04874	-0.3384	-0.1246	-0.2333	294.985
s__Solirubrobacterales_bacterium_67-14	0.0003968	0.0008872	0.2055	0.1158	0.009701	0.04874	-0.2948	-0.1198	-0.2051	517.893
s__unclassified_f__Microbacteriaceae	0.0007936	0.001774	0.07777	0.05182	0.009701	0.04874	-0.1159	-0.03611	-0.07698	97.9965
s__metagenome_g__Hyphomicrobium	0.0003968	0.0008872	0.07539	0.02709	0.009701	0.04874	-0.09444	-0.05119	-0.075	189.995
s__metagenome_o__Gaiellales	0.0003968	0.0008872	0.06745	0.03211	0.009701	0.04874	-0.09006	-0.03651	-0.06705	169.985
s__uncultured_soil_bacterium_f__67-14	0.0007936	0.001774	0.03373	0.02331	0.009701	0.04874	-0.05475	-0.01666	-0.03293	42.5025
s__unclassified_g__Aminobacter	0.0003968	0.0008872	0.03174	0.01666	0.009701	0.04874	-0.04325	-0.01667	-0.03134	79.9899
s__Methylorubrum_extorquens	0.002381	0.005323	0.025	0.009576	0.009701	0.04874	-0.03174	-0.01349	-0.02262	10.4998
s__Nocardioides_sp._g__Nocardioides	0.002381	0.005323	0.025	0.01335	0.009701	0.04874	-0.03531	-0.0123	-0.02262	10.4998
s__unclassified_g__IMCC26207	0.0003968	0.0008872	0.02539	0.0204	0.009701	0.04874	-0.04166	-0.01151	-0.025	63.9869
s__uncultured_bacterium_g__Tundrisphaera	0.0007936	0.001774	0.01746	0.008579	0.009701	0.04874	-0.02301	-0.009521	-0.01666	22.001
s__uncultured_bacterium_f__Oligoflexaceae	0.0003968	0.0008872	0.01428	0.01185	0.009701	0.04874	-0.02421	-0.005554	-0.01389	35.9879
s__unclassified_o__Hyphomicrobiales	0.0003968	0.0008872	0.0127	0.01128	0.009701	0.04874	-0.02262	-0.005555	-0.0123	32.006
s__uncultured_bacterium_g__Pseudofulvimonas	0.0003968	0.0008872	0.01151	0.006336	0.009701	0.04874	-0.01627	-0.005952	-0.01111	29.0071
s__uncultured_bacterium_g__Phreatobacter	0.0007936	0.001087	0.03412	0.01481	0.01066	0.04874	-0.04444	-0.01944	-0.03333	42.994
s__unclassified_g__Hyphomicrobium	0.00119	0.001087	0.08293	0.03791	0.01091	0.04874	-0.1178	-0.05595	-0.08173	69.6891
s__uncultured_bacterium_g__Legionella	0.001587	0.002173	0.08174	0.04261	0.01091	0.04874	-0.1178	-0.0496	-0.08013	51.506
s__Rhodococcus_corynebacterioides	0.0007936	0.001087	0.0373	0.0263	0.01091	0.04874	-0.05753	-0.01706	-0.0365	47.001
s__uncultured_bacterium_f__Babeliaceae	0.0007936	0.001087	0.02658	0.01681	0.01091	0.04874	-0.03928	-0.0123	-0.02579	33.4929
s__metagenome_g__Devosia	0.001984	0.002806	0.01389	0.007811	0.01091	0.04874	-0.01905	-0.005953	-0.0119	7.00101
s__Polynucleobacter_asymbioticus	0.00119	0.001774	0.0127	0.00776	0.01091	0.04874	-0.01786	-0.006347	-0.01151	10.6723
s__unclassified_g__Neochlamydia	0.001984	0.002806	0.1119	0.05459	0.01116	0.04874	-0.1583	-0.07103	-0.1099	56.4012
s__unclassified_f__Intrasporangiaceae	0.001587	0.002587	0.1107	0.04805	0.01116	0.04874	-0.1456	-0.06944	-0.1091	69.7543
s__unclassified_g__norank_o__Gammaproteobacteria_	0.002381	0.003549	0.06587	0.02068	0.01116	0.04874	-0.08054	-0.04801	-0.06348	27.6648
s__Microbacterium_lacus	0.001587	0.002587	0.04484	0.02867	0.01116	0.04874	-0.06745	-0.0246	-0.04325	28.2546
s__unclassified_g__Enterococcus	0.1309	0.1886	0.002381	0.00326	0.01141	0.04874	0.02777	0.3003	0.1286	0.0181895
s__Gordonia_terrae	0.002777	0.002662	0.04841	0.02379	0.01141	0.04874	-0.06706	-0.02897	-0.04563	17.4325
s__uncultured_bacterium_g__Hyphomicrobium	0.004761	0.00498	0.4301	0.1607	0.01167	0.04874	-0.5618	-0.3075	-0.4254	90.3382
s__Nakamurella_multipartita_DSM_44233	0.001587	0.00166	0.1912	0.0946	0.01167	0.04874	-0.2623	-0.1147	-0.1897	120.479
s__unclassified_g__Nocardioides	0.007142	0.006958	0.1611	0.1339	0.01167	0.04874	-0.2749	-0.06586	-0.1539	22.5567
s__unclassified_g__Legionella	0.001984	0.00243	0.1353	0.06849	0.01167	0.04874	-0.1869	-0.07896	-0.1333	68.1956
s__uncultured_bacterium_g__Aurantimicrobium	0.006745	0.005716	1.055	0.2749	0.01193	0.04874	-1.224	-0.8058	-1.048	156.412
s__Enterococcus_casseliflavus_g__Enterococcus	0.6587	1.139	0.0369	0.02456	0.01193	0.04874	0.0774	1.647	0.6217	0.0560194
s__Ensifer_adhaerens_g__Ensifer	0.02103	0.01407	0.3361	0.1758	0.01193	0.04874	-0.4341	-0.148	-0.315	15.9819
s__unclassified_f__Paracoccaceae	0.02777	0.01898	0.3246	0.1569	0.01193	0.04874	-0.409	-0.1675	-0.2968	11.6889
s__Rhodococcus_fascians	0.02658	0.02488	0.2436	0.08515	0.01193	0.04874	-0.2924	-0.1496	-0.217	9.16479
s__unclassified_f__Parachlamydiaceae	0.002381	0.002587	0.2587	0.08267	0.01193	0.04874	-0.3222	-0.194	-0.2563	108.652
s__uncultured_Leucobacter_sp.	0.003968	0.004208	0.2067	0.071	0.01193	0.04874	-0.2571	-0.1436	-0.2028	52.0917
s__uncultured_bacterium_g__Bosea	0.01587	0.008533	0.169	0.06375	0.01193	0.04874	-0.2003	-0.1028	-0.1531	10.649
s__Rhodococcus_ruber	0.01627	0.01218	0.1262	0.06587	0.01193	0.04874	-0.1591	-0.05752	-0.1099	7.75661
s__uncultured_bacterium_f__Hyphomicrobiales_	0.009919	0.005058	0.09721	0.01724	0.01193	0.04874	-0.1024	-0.07459	-0.08728	9.80038
s__metagenome_g__Mesorhizobium	0.003968	0.005058	0.03452	0.01074	0.01193	0.04874	-0.04047	-0.02182	-0.03055	8.6996
s__Aeromonas_caviae	3.62	5.734	0.01508	0.01275	0.01219	0.04874	0.1171	8.86	3.606	0.00416575
s__unclassified_g__Leifsonia	0.009919	0.008299	2.526	0.892	0.01219	0.04874	-3.215	-1.818	-2.516	254.663
s__unclassified_g__Paracoccus	0.06031	0.05267	0.94	0.4991	0.01219	0.04874	-1.248	-0.4428	-0.8797	15.5861
s__Agromyces_sp.	0.0984	0.08193	0.7852	0.495	0.01219	0.04874	-1.081	-0.2745	-0.6868	7.97967
s__uncultured_bacterium_g__Galbitalea	0.0123	0.01044	0.7523	0.4535	0.01219	0.04874	-1.096	-0.3881	-0.74	61.1626
s__unclassified_g__Flavobacterium	0.02658	0.02901	0.4761	0.4477	0.01219	0.04874	-0.834	-0.1603	-0.4495	17.912
s__metagenome_f__Hyphomicrobiales_	0.02539	0.02768	0.4543	0.2676	0.01219	0.04874	-0.6281	-0.2091	-0.4289	17.8929
s__metagenome_g__Neochlamydia	0.02738	0.05144	0.423	0.1393	0.01219	0.04874	-0.5174	-0.2857	-0.3956	15.4492
s__unclassified_f__Beijerinckiaceae	0.01309	0.01475	0.1809	0.05791	0.01219	0.04874	-0.2151	-0.1266	-0.1678	13.8197
s__metagenome_f__Rhizobiaceae	0.006745	0.006815	0.1829	0.08764	0.01219	0.04874	-0.2436	-0.102	-0.1762	27.1164
s__unclassified_f__Rhizobiaceae	0.01428	0.0152	0.1722	0.08544	0.01219	0.04874	-0.2265	-0.08451	-0.1579	12.0588
s__uncultured_bacterium_g__Defluviimonas	0.007142	0.004567	0.1643	0.1184	0.01219	0.04874	-0.2487	-0.05952	-0.1571	23.0048
s__unclassified_g__Mycobacterium	0.01428	0.02134	0.1536	0.08623	0.01219	0.04874	-0.2083	-0.07142	-0.1393	10.7563
s__uncultured_bacterium_g__Cypionkella	0.005555	0.005135	0.1012	0.04376	0.01219	0.04874	-0.127	-0.0619	-0.09562	18.2178
s__Rhodococcus_erythropolis	0.01111	0.009979	0.08531	0.0393	0.01219	0.04874	-0.1059	-0.04206	-0.07419	7.67867
s__unclassified_g__Deinococcus	0.01032	0.006489	0.06071	0.04411	0.01219	0.04874	-0.09206	-0.02381	-0.05039	5.88275
s__unclassified_f__Acetobacteraceae	0.0007936	0.001774	0.03531	0.02479	0.0129	0.04993	-0.05435	-0.01468	-0.03452	44.4934
s__metagenome_g__Bauldia	0.0003968	0.0008872	0.01825	0.01177	0.0129	0.04993	-0.02698	-0.008334	-0.01786	45.9929
s__uncultured_bacterium_f__Pseudobdellovibrionaceae	0.0007936	0.001774	0.01627	0.009135	0.0129	0.04993	-0.02222	-0.007935	-0.01547	20.5015
s__uncultured_bacterium_g__Reyranella	0.003174	0.004114	0.1063	0.08056	0.01565	0.05989	-0.1635	-0.04007	-0.1032	33.4909
s__uncultured_soil_bacterium_o__Gammaproteobacteria_	0.009919	0.01021	0.05793	0.02977	0.01597	0.05989	-0.07379	-0.0246	-0.04801	5.84031
s__uncultured_Xanthobacter_sp.	0.004761	0.004114	0.0365	0.01927	0.01597	0.05989	-0.0484	-0.01587	-0.03174	7.66646
s__unclassified_g__Reyranella	0.0007936	0.001087	0.02777	0.02095	0.01812	0.06656	-0.04404	-0.0119	-0.02698	34.9924
s__uncultured_bacterium_g__TM7a	0.0007936	0.001087	0.01627	0.01134	0.01812	0.06656	-0.0242	-0.006349	-0.01548	20.5015
s__unclassified_g__Waddlia	0	0	0.004761	0.002662	0.01996	0.0726	-0.005952	-0.002381	-0.004762	1
s__unclassified_g__Gemmobacter	0.2912	0.2181	2.763	1.628	0.02157	0.07332	-3.673	-1.045	-2.471	9.48832
s__uncultured_bacterium_g__Fuscovulum	0.02579	0.02043	0.1726	0.08092	0.02157	0.07332	-0.2063	-0.08055	-0.1468	6.69252
s__unclassified_f__Saprospiraceae	0	0	0.01944	0.04016	0.02315	0.07332	-0.05555	-0.0007936	-0.01944	1
s__uncultured_bacterium_SBR2113	0	0	0.005952	0.003436	0.02315	0.07332	-0.007936	-0.002778	-0.005952	1
s__metagenome_f__JG30-KF-CM45	0	0	0.002777	0.001774	0.02315	0.07332	-0.003968	-0.00119	-0.002778	1
s__unclassified_g__Tundrisphaera	0.0007936	0.001774	0.006745	0.004567	0.02319	0.07332	-0.009921	-0.001984	-0.005952	8.49924
s__Mycobacterium_gordonae	0	0	0.004761	0.00332	0.02425	0.07332	-0.007142	-0.001587	-0.004761	1
s__unclassified_g__Rubellimicrobium	0	0	0.002381	0.00166	0.02425	0.07332	-0.003571	-0.00119	-0.002381	1
s__unclassified_o__Babeliales	0	0	0.01786	0.01207	0.02481	0.07332	-0.02619	-0.008332	-0.01785	1
s__uncultured_soil_bacterium_f__Pseudobdellovibrionaceae	0	0	0.009523	0.007985	0.02481	0.07332	-0.01548	-0.003572	-0.009524	1
s__Tsukamurella_pulmonis	0	0	0.007936	0.006429	0.02481	0.07332	-0.0127	-0.002777	-0.007935	1
s__uncultured_bacterium_g__Terrimicrobium	0	0	0.007936	0.00658	0.02481	0.07332	-0.01389	-0.002381	-0.007936	1
s__uncultured_bacterium_g__Luteolibacter	0	0	0.007539	0.005852	0.02481	0.07332	-0.0127	-0.002381	-0.007538	1
s__unclassified_g__norank_o__Gaiellales	0	0	0.006745	0.004567	0.02481	0.07332	-0.01031	-0.003174	-0.006745	1
s__uncultured_Acidimicrobiia_bacterium_g__Acidiferrimicrobium	0	0	0.005158	0.00332	0.02481	0.07332	-0.007539	-0.002381	-0.005158	1
s__unclassified_f__Saccharimonadaceae	0	0	0.005158	0.00536	0.02481	0.07332	-0.009124	-0.00119	-0.005157	1
s__unclassified_g__norank_o__0319-6G20	0	0	0.003571	0.002943	0.02481	0.07332	-0.005555	-0.00119	-0.003571	1
s__unclassified_g__Kaistia	0	0	0.003174	0.003009	0.02481	0.07332	-0.005555	-0.0007936	-0.003174	1
s__unclassified_f__Chlamydiaceae	0	0	0.003174	0.003009	0.02481	0.07332	-0.005555	-0.00119	-0.003174	1
s__unclassified_g__norank_p__SAR324_clade(Marine_group_B)	0	0	0.01984	0.02466	0.02537	0.07332	-0.04087	-0.001984	-0.01984	1
s__unclassified_g__Bdellovibrio	0	0	0.0119	0.01087	0.02537	0.07332	-0.02024	-0.003968	-0.0119	1
s__metagenome_c__Planctomycetes	0	0	0.009919	0.0104	0.02537	0.07332	-0.01865	-0.003174	-0.00992	1
s__uncultured_bacterium_corvenA4	0	0	0.008729	0.006958	0.02537	0.07332	-0.01389	-0.003174	-0.008729	1
s__uncultured_bacterium_o__Microtrichales	0	0	0.007142	0.005716	0.02537	0.07332	-0.0119	-0.002778	-0.007142	1
s__uncultured_bacterium_g__Thermomonas	0	0	0.007142	0.007235	0.02537	0.07332	-0.0127	-0.001587	-0.007142	1
s__unclassified_c__Gammaproteobacteria	0.001587	0.002587	0.008729	0.004567	0.02546	0.07332	-0.01111	-0.002777	-0.007142	5.50032
s__uncultured_bacterium_g__Candidatus_Berkiella	0.002777	0.003867	0.02222	0.01015	0.02592	0.07406	-0.02738	-0.00992	-0.01944	8.00144
s__uncultured_bacterium_g__Polymorphobacter	0.00119	0.002662	0.01071	0.007502	0.02899	0.08218	-0.01587	-0.003968	-0.009524	9
s__unclassified_g__Agromyces	0.001984	0.003436	0.0127	0.008487	0.03389	0.09533	-0.01746	-0.003572	-0.01071	6.40121
s__uncultured_proteobacterium_g__Chitinibacter	0.5491	0.6434	5.629	3.85	0.03671	0.1025	-7.99	-1.88	-5.08	10.2513
s__unclassified_g__Pseudomonas	0.007539	0.004524	0.01706	0.009473	0.04491	0.1244	-0.01825	-0.00238	-0.009522	2.2629

## Sheet: 48 hpi Species 
Species name	R48-Mean(%)	R48-Sd(%)	S48-Mean(%)	S48-Sd(%)	P_value	P_adjust	Lower ci	Upper ci	Effectsize	Fold Change
s__uncultured_bacterium_g__Timonella	0.3527	0.6796	0	0	0.007495	0.2045	0.02896	0.9657	0.3527	0
s__unclassified_f__Cellulomonadaceae	0.04603	0.05163	0	0	0.007495	0.2045	0.0123	0.09363	0.04602	0
s__Firmicutes_bacterium_g__Culicoidibacter	3.281	5.099	0.0003968	0.0008872	0.009701	0.2045	0.577	7.839	3.28	0.000120939
s__Rhodococcus_erythropolis	0.1575	0.242	0.0003968	0.0008872	0.009701	0.2045	0.0119	0.3794	0.1571	0.00251937
s__unclassified_g__Legionella	0.1143	0.1425	0.0003968	0.0008872	0.009701	0.2045	0.009126	0.2293	0.1139	0.00347157
s__Agrobacterium_radiobacter_g__Agrobacterium	0.0373	0.04132	0.0003968	0.0008872	0.009701	0.2045	0.006745	0.06904	0.0369	0.0106381
s__unclassified_g__Deinococcus	0.2924	0.3863	0.001587	0.00166	0.01167	0.2045	0.03571	0.6384	0.2908	0.0054275
s__uncultured_bacterium_g__Bosea	0.2103	0.2244	0.004761	0.00332	0.01167	0.2045	0.0377	0.3984	0.2055	0.0226391
s__unclassified_g__Nocardioides	0.1857	0.2153	0.001984	0.001984	0.01167	0.2045	0.04245	0.3789	0.1837	0.0106839
s__unclassified_f__Paracoccaceae	0.2789	0.3093	0.007539	0.00494	0.01193	0.2045	0.05317	0.552	0.2714	0.0270312
s__uncultured_bacterium_g__Fuscovulum	0.2238	0.2345	0.007936	0.008533	0.01193	0.2045	0.04444	0.3865	0.2159	0.0354602
s__Rhodococcus_ruber	0.1754	0.1711	0.004365	0.004524	0.01193	0.2045	0.0381	0.3043	0.171	0.024886
s__unclassified_g__Lactococcus	0.8332	0.8873	37.53	45.76	0.01219	0.2045	-73.02	-3.064	-36.69	45.0432
s__unclassified_f__Mycoplasmataceae	17.87	11.86	0.842	0.9208	0.01219	0.2045	8.268	27.44	17.03	0.0471181
s__unclassified_g__Candidatus_Hepatoplasma	3.062	3.631	0.09205	0.08842	0.01219	0.2045	0.3059	5.81	2.97	0.0300621
s__unclassified_g__Gemmobacter	3.053	3.57	0.05079	0.04748	0.01219	0.2045	0.5468	6.146	3.002	0.0166361
s__Agromyces_sp.	1.512	1.693	0.01825	0.01608	0.01219	0.2045	0.2936	2.956	1.494	0.0120701
s__uncultured_Cytophagales_bacterium_o__Chitinophagales	0.0127	0.01259	0.0003968	0.0008872	0.01261	0.2045	0.003967	0.02421	0.0123	0.0312441
s__unclassified_g__Flavobacterium	0.6174	0.5395	0.0007936	0.001774	0.0129	0.2045	0.2194	1.116	0.6167	0.00128539
s__uncultured_bacterium_f__Hyphomicrobiales_	0.05357	0.07024	0.00119	0.001774	0.01471	0.2045	0.006744	0.1162	0.05237	0.0222139
s__unclassified_g__norank_o__Gammaproteobacteria_	0.04047	0.04639	0.00119	0.001774	0.01471	0.2045	0.006347	0.07895	0.03928	0.0294045
s__unclassified_g__Hyphomicrobium	0.06587	0.07844	0.001587	0.00166	0.01533	0.2045	0.006348	0.1285	0.06427	0.0240929
s__unclassified_g__Pseudomonas	0.09959	0.122	0.005952	0.003712	0.01565	0.2045	0.01468	0.2036	0.09366	0.059765
s__uncultured_soil_bacterium_o__Gammaproteobacteria_	0.07856	0.08171	0.003968	0.004653	0.01565	0.2045	0.01309	0.1365	0.07458	0.0505092
s__Ensifer_adhaerens_g__Ensifer	0.4047	0.4961	0.009126	0.008716	0.01597	0.2045	0.03293	0.7855	0.3957	0.02255
s__metagenome_f__Microtrichaceae	0.06229	0.07887	0.0003968	0.0008872	0.01631	0.2045	0.00357	0.1246	0.0619	0.0063702
s__unclassified_f__Intrasporangiaceae	0.1305	0.1978	0.0007936	0.001774	0.01775	0.2045	0.00873	0.3087	0.1297	0.00608123
s__metagenome_f__Rhizobiaceae	0.1059	0.1184	0.0007936	0.001774	0.01775	0.2045	0.01746	0.2084	0.1052	0.00749386
s__Methylobacterium_brachiatum	0.06388	0.07665	0.00119	0.002662	0.01775	0.2045	0.006349	0.1281	0.06269	0.0186287
s__metagenome_g__Mesorhizobium	0.06071	0.06995	0.00119	0.002662	0.01775	0.2045	0.006746	0.1119	0.05953	0.0196014
s__Gordonia_terrae	0.05436	0.07049	0.00119	0.001774	0.01849	0.2045	0.003968	0.1159	0.05317	0.0218911
s__Burkholderia_cenocepacia	0.04246	0.03548	0.002777	0.005173	0.02001	0.2045	0.0123	0.06864	0.03968	0.0654027
s__uncultured_bacterium_g__Aurantimicrobium	0.7166	0.6523	0.04285	0.03584	0.02118	0.2045	0.1436	1.185	0.6737	0.0597963
s__uncultured_bacterium_g__Galbitalea	0.7364	0.8885	0.01746	0.01608	0.02118	0.2045	0.05674	1.387	0.7192	0.0237099
s__metagenome_g__Neochlamydia	0.5226	0.6687	0.0127	0.01343	0.02118	0.2045	0.02499	1.062	0.5099	0.0243016
s__uncultured_bacterium_g__Hyphomicrobium	0.5134	0.6616	0.005555	0.006489	0.02118	0.2045	0.02539	1.05	0.5079	0.01082
s__unclassified_f__Beijerinckiaceae	0.1682	0.1883	0.009126	0.00652	0.02118	0.2045	0.01904	0.317	0.1591	0.0542568
s__unclassified_f__Comamonadaceae	0.1373	0.124	0.01071	0.01252	0.02118	0.2045	0.04643	0.2397	0.1266	0.0780044
s__unclassified_g__Paracoccus	1.024	1.195	0.02857	0.03244	0.02157	0.2045	0.1262	1.986	0.9961	0.0279004
s__unclassified_g__Roseateles	0.5761	0.5078	0.06864	0.05834	0.02157	0.2045	0.1265	0.9244	0.5075	0.119146
s__unclassified_g__Sphingomonas	0.4238	0.3309	0.06785	0.05624	0.02157	0.2045	0.1023	0.6241	0.3559	0.160099
s__Bradyrhizobium_elkanii_g__Bradyrhizobium	0.2654	0.2018	0.03849	0.03001	0.02157	0.2045	0.08173	0.4079	0.227	0.145026
s__Kluyvera_georgiana_g__Kluyvera	0.02381	0.01524	0.242	0.2792	0.02157	0.2045	-0.465	-0.03492	-0.2182	10.1638
s__Rhodococcus_fascians	0.1651	0.1824	0.005952	0.007014	0.02157	0.2045	0.02222	0.3056	0.1591	0.0360509
s__unclassified_g__Cloacibacterium	0.0127	0.01162	0	0	0.02481	0.2045	0.004364	0.02301	0.0127	0
s__uncultured_Alphaproteobacteria_bacterium_f__Caulobacteraceae	0.009919	0.01148	0	0	0.02481	0.2045	0.002778	0.02024	0.00992	0
s__uncultured_bacterium_g__Rurimicrobium	0.004761	0.005541	0	0	0.02481	0.2045	0.00119	0.009128	0.004762	0
s__uncultured_bacterium_g__Phreatobacter	0.03492	0.03932	0	0	0.02537	0.2045	0.005555	0.06746	0.03492	0
s__unclassified_g__Candidatus_Protochlamydia	0.02381	0.02735	0	0	0.02537	0.2045	0.003174	0.04524	0.02381	0
s__uncultured_bacterium_g__Terrimicrobium	0.009919	0.01382	0	0	0.02537	0.2045	0.001587	0.02262	0.009921	0
s__Nakamurella_multipartita_DSM_44233	0.1639	0.217	0.00119	0.001774	0.02592	0.2045	0.01111	0.3524	0.1627	0.00726052
s__Methylorubrum_extorquens	0.07936	0.1	0.00119	0.001774	0.02592	0.2045	0.008333	0.1655	0.07818	0.014995
s__unclassified_g__Agromyces	0.02301	0.02787	0.001587	0.002587	0.02592	0.2045	0.004365	0.04682	0.02143	0.06897
s__unclassified_g__Stenotrophomonas	0.01865	0.01744	0.00119	0.001774	0.02592	0.2045	0.005952	0.03214	0.01746	0.063807
s__uncultured_bacterium_g__Cypionkella	0.02777	0.01813	0.007142	0.005885	0.02733	0.2117	0.006746	0.0369	0.02063	0.257184
s__unclassified_f__Rhizobiaceae	0.1976	0.2375	0.006348	0.005852	0.03445	0.2255	0.0127	0.3714	0.1913	0.0321255
s__Delftia_tsuruhatensis	0.04603	0.05014	0.003968	0.005611	0.03445	0.2255	0.009917	0.08851	0.04207	0.0862046
s__Aeromonas_caviae	1.285	1.068	0.1873	0.292	0.03615	0.2255	0.319	2.082	1.098	0.145759
s__Klebsiella_quasipneumoniae_g__Enterobacter	0.04523	0.04723	0.4468	0.3462	0.03671	0.2255	-0.667	-0.1302	-0.4016	9.8784
s__Pseudomonas_azotoformans_g__Pseudomonas	0.3254	0.3196	0.04047	0.03859	0.03671	0.2255	0.05278	0.569	0.2849	0.12437
s__metagenome_f__Hyphomicrobiales_	0.2595	0.27	0.02857	0.02924	0.03671	0.2255	0.03531	0.4639	0.2309	0.110096
s__uncultured_Xanthobacter_sp.	0.0373	0.05392	0.001984	0.004436	0.03996	0.2255	0.003967	0.0841	0.03531	0.0531903
s__uncultured_bacterium_g__TM7a	0.01746	0.0182	0.001587	0.003549	0.03996	0.2255	0.002778	0.03135	0.01587	0.0908935
s__uncultured_bacterium_g__Tundrisphaera	0.1214	0.1818	0.0003968	0.0008872	0.04417	0.2255	0.004761	0.2861	0.121	0.00326853
s__uncultured_bacterium_g__Reyranella	0.04166	0.05017	0.003174	0.003009	0.04417	0.2255	0.001984	0.08055	0.03849	0.0761882
s__Rhodococcus_corynebacterioides	0.02857	0.03517	0.0003968	0.0008872	0.04417	0.2255	0.002778	0.05754	0.02817	0.0138887
s__Nocardioides_sp._g__Nocardioides	0.02341	0.03122	0.0003968	0.0008872	0.04417	0.2255	0.003174	0.04722	0.02302	0.01695
s__metagenome_g__Aquihabitans	0.04801	0.06371	0.0003968	0.0008872	0.04491	0.2255	0.005158	0.1048	0.04762	0.00826494
s__Bdellovibrio_sp._oral_clone_CA006	0.02738	0.04021	0.0003968	0.0008872	0.04491	0.2255	0.003571	0.06269	0.02698	0.0144923
s__unclassified_g__Novosphingobium	0.01627	0.01474	0.0007936	0.001774	0.04491	0.2255	0.00476	0.02896	0.01547	0.0487769
s__unclassified_g__Ephemeroptericola	0.0119	0.0104	0.0003968	0.0008872	0.04491	0.2255	0.00357	0.02103	0.01151	0.0333445
s__uncultured_bacterium_f__Deinococcaceae	0.009919	0.009719	0.0003968	0.0008872	0.04491	0.2255	0.002381	0.01746	0.009524	0.040004
s__uncultured_Leucobacter_sp.	0.07499	0.08872	0.001984	0.001984	0.0452	0.2255	0.007141	0.1468	0.073	0.0264569
s__uncultured_bacterium_g__Defluviimonas	0.04603	0.05475	0.003174	0.003009	0.0452	0.2255	0.003174	0.08769	0.04285	0.068955
s__uncultured_bacterium_g__Legionella	0.0734	0.09215	0.003968	0.005784	0.04587	0.2255	0.005158	0.15	0.06944	0.0540599
s__unclassified_g__Mycobacterium	0.1274	0.1365	0.01349	0.01426	0.04653	0.2255	0.0119	0.2285	0.1139	0.105887
s__uncultured_bacterium_f__Muribaculaceae	0.005555	0.005323	0.0007936	0.001774	0.04938	0.2255	0.0007936	0.01032	0.004762	0.142862

## Sheet: 0 h Genus
Species name	R0-Mean(%)	R0-Sd(%)	S0-Mean(%)	S0-Sd(%)	P_value	P_adjust	Lower ci	Upper ci	Effectsize	Fold Change
g__Leifsonia	0.008729	0.01462	0.3206	0.419	0.01116	0.6377	-0.693	-0.1088	-0.3118	36.7281
g__Leucobacter	0.003174	0.003009	1.86	3.056	0.01193	0.6377	-4.61	-0.2805	-1.857	586.011
g__Ensifer	0.03055	0.0302	0.4984	0.6611	0.01193	0.6377	-1.059	-0.1071	-0.4677	16.3142
g__Aurantimicrobium	0.01071	0.008487	0.1583	0.1941	0.01193	0.6377	-0.3202	-0.04324	-0.1476	14.7806
g__Rhodococcus	0.003968	0.007811	0.1647	0.3062	0.01962	0.6377	-0.4352	-0.01627	-0.1607	41.5071
g__Lactococcus	22.63	12.21	70.88	21	0.02157	0.6377	-65.88	-27.88	-48.25	3.13213
g__Pseudorhodoplanes	0	0	0.006745	0.009678	0.02481	0.6377	-0.01548	-0.00119	-0.006746	1
g__unclassified_k__norank_d__Bacteria	0	0	0.002777	0.002262	0.02481	0.6377	-0.004762	-0.0007936	-0.002778	1
g__norank_f__Paracaedibacteraceae	0	0	0.01071	0.00801	0.02537	0.6377	-0.01706	-0.004365	-0.01071	1
g__unclassified_f__Microbacteriaceae	0	0	0.01032	0.01656	0.02537	0.6377	-0.025	-0.001587	-0.01032	1
g__Enterococcus	0.5972	0.5436	0.03254	0.02589	0.03671	0.6377	0.1595	1.025	0.5647	0.0544876
g__norank_f__JG30-KF-CM45	0.00119	0.002662	0.04563	0.08551	0.04491	0.6377	-0.121	-0.002777	-0.04444	38.3445
g__norank_f__67-14	0.0007936	0.001774	0.02619	0.04327	0.04491	0.6377	-0.0647	-0.002778	-0.0254	33.0015
g__Deinococcus	0.009523	0.01035	0.248	0.2664	0.04587	0.6377	-0.444	-0.03729	-0.2385	26.0422

## Sheet: 24 hpi Genus
Species name	R24-Mean(%)	R24-Sd(%)	S24-Mean(%)	S24-Sd(%)	P_value	P_adjust	Lower ci	Upper ci	Effectsize	Fold Change
g__Nocardia	0	0	0.008729	0.006669	0.006694	0.04468	-0.01429	-0.003968	-0.008731	1
g__norank_f__Gemmataceae	0	0	0.003968	0.002806	0.006694	0.04468	-0.006349	-0.001984	-0.003968	1
g__norank_f__Xanthobacteraceae	0	0	0.003174	0.001774	0.006694	0.04468	-0.004762	-0.001984	-0.003174	1
g__norank_f__Solirubrobacteraceae	0	0	0.003174	0.001774	0.006694	0.04468	-0.004761	-0.001984	-0.003174	1
g__Pedomicrobium	0	0	0.01587	0.009091	0.007089	0.04468	-0.02381	-0.01071	-0.01587	1
g__norank_f__Microtrichaceae	0	0	0.05714	0.01632	0.00729	0.04468	-0.07023	-0.04404	-0.05714	1
g__CL500-29_marine_group	0	0	0.0246	0.01101	0.00729	0.04468	-0.03333	-0.01587	-0.0246	1
g__norank_o__Microtrichales	0	0	0.0127	0.008828	0.00729	0.04468	-0.01944	-0.005952	-0.0127	1
g__Geminicoccus	0	0	0.009126	0.004346	0.00729	0.04468	-0.0127	-0.005952	-0.009126	1
g__norank_f__LWQ8	0	0	0.008332	0.006639	0.00729	0.04468	-0.01428	-0.004365	-0.008333	1
g__norank_c__Gammaproteobacteria	0	0	0.007142	0.003009	0.00729	0.04468	-0.00952	-0.005159	-0.007142	1
g__norank_f__SC-I-84	0	0	0.005555	0.003549	0.00729	0.04468	-0.008333	-0.002778	-0.005555	1
g__Aquihabitans	0	0	0.1262	0.07194	0.007495	0.04468	-0.1829	-0.06586	-0.1262	1
g__Roseomonas	0	0	0.0865	0.06769	0.007495	0.04468	-0.1393	-0.03373	-0.08649	1
g__norank_o__Saccharimonadales	0	0	0.07817	0.02558	0.007495	0.04468	-0.09759	-0.05833	-0.07816	1
g__Pseudorhodoplanes	0	0	0.02341	0.01384	0.007495	0.04468	-0.03373	-0.01191	-0.02341	1
g__norank_o__Chitinophagales	0	0	0.01666	0.00536	0.007495	0.04468	-0.02024	-0.01151	-0.01667	1
g__unclassified_k__norank_d__Bacteria	0	0	0.01666	0.008252	0.007495	0.04468	-0.02301	-0.01071	-0.01666	1
g__Ilumatobacter	0	0	0.0119	0.007554	0.007495	0.04468	-0.01865	-0.006746	-0.0119	1
g__norank_f__A0839	0	0	0.01151	0.008579	0.007495	0.04468	-0.01865	-0.005951	-0.01151	1
g__Luteolibacter	0	0	0.009126	0.006669	0.007495	0.04468	-0.01508	-0.004365	-0.009126	1
g__Phyllobacterium	0.0003968	0.0008872	0.02936	0.01273	0.009467	0.04468	-0.03968	-0.01984	-0.02897	73.9919
g__norank_f__Oligoflexaceae	0.0003968	0.0008872	0.01587	0.01157	0.009467	0.04468	-0.02421	-0.007143	-0.01548	39.995
g__norank_f__Parachlamydiaceae	0.0003968	0.0008872	0.009523	0.006639	0.009467	0.04468	-0.01468	-0.004365	-0.009125	23.9995
g__norank_f__JG30-KF-CM45	0.0007936	0.001774	0.2512	0.1424	0.009701	0.04468	-0.3619	-0.1484	-0.2504	316.532
g__unclassified_f__Microbacteriaceae	0.0007936	0.001774	0.07777	0.05182	0.009701	0.04468	-0.1171	-0.0369	-0.07699	97.9965
g__norank_o__Gaiellales	0.0003968	0.0008872	0.07697	0.03411	0.009701	0.04468	-0.1024	-0.05118	-0.07658	193.977
g__Candidatus_Protochlamydia	0.0003968	0.0008872	0.03888	0.0263	0.009701	0.04468	-0.0607	-0.01905	-0.03849	97.9839
g__IMCC26207	0.0003968	0.0008872	0.0373	0.01771	0.009701	0.04468	-0.05119	-0.02341	-0.0369	94.002
g__Aminobacter	0.0003968	0.0008872	0.03174	0.01666	0.009701	0.04468	-0.04325	-0.01746	-0.03135	79.9899
g__Methylorubrum	0.002381	0.005323	0.025	0.009576	0.009701	0.04468	-0.03134	-0.01429	-0.02262	10.4998
g__unclassified_o__Hyphomicrobiales	0.0003968	0.0008872	0.0127	0.01128	0.009701	0.04468	-0.02262	-0.005158	-0.0123	32.006
g__Pseudofulvimonas	0.0003968	0.0008872	0.01151	0.006336	0.009701	0.04468	-0.01627	-0.005952	-0.01111	29.0071
g__Phreatobacter	0.0007936	0.001087	0.03412	0.01481	0.01066	0.04468	-0.04444	-0.02222	-0.03333	42.994
g__norank_f__Babeliaceae	0.0007936	0.001087	0.02658	0.01681	0.01091	0.04468	-0.03968	-0.01389	-0.02579	33.4929
g__Tundrisphaera	0.001587	0.002173	0.0242	0.00707	0.01091	0.04468	-0.02817	-0.01667	-0.02262	15.2489
g__Devosia	0.001984	0.002806	0.01389	0.007811	0.01091	0.04468	-0.01865	-0.005952	-0.0119	7.00101
g__Polynucleobacter	0.00119	0.001774	0.01468	0.006815	0.01091	0.04468	-0.01944	-0.008727	-0.01349	12.3361
g__norank_f__67-14	0.00119	0.001774	0.2393	0.1362	0.01116	0.04468	-0.3452	-0.1333	-0.2381	201.092
g__unclassified_f__Intrasporangiaceae	0.001587	0.002587	0.1107	0.04805	0.01116	0.04468	-0.1456	-0.06984	-0.1091	69.7543
g__Microbacterium	0.001587	0.002587	0.04484	0.02867	0.01116	0.04468	-0.06666	-0.02341	-0.04325	28.2546
g__norank_f__Pseudobdellovibrionaceae	0.002777	0.005173	0.03452	0.01901	0.01116	0.04468	-0.04999	-0.01905	-0.03174	12.4307
g__Gordonia	0.002777	0.002662	0.04841	0.02379	0.01141	0.04468	-0.06627	-0.02857	-0.04563	17.4325
g__Nakamurella	0.001587	0.00166	0.1912	0.0946	0.01167	0.04468	-0.2646	-0.1159	-0.1897	120.479
g__Aurantimicrobium	0.006745	0.005716	1.056	0.2757	0.01193	0.04468	-1.226	-0.7935	-1.049	156.56
g__Hyphomicrobium	0.006348	0.006489	0.5884	0.2211	0.01193	0.04468	-0.7606	-0.4158	-0.5821	92.6906
g__Ensifer	0.02103	0.01407	0.3361	0.1758	0.01193	0.04468	-0.4353	-0.1615	-0.315	15.9819
g__unclassified_f__Paracoccaceae	0.02777	0.01898	0.3246	0.1569	0.01193	0.04468	-0.4043	-0.1667	-0.2968	11.6889
g__unclassified_f__Parachlamydiaceae	0.002381	0.002587	0.2587	0.08267	0.01193	0.04468	-0.3313	-0.1929	-0.2563	108.652
g__Legionella	0.003571	0.004301	0.217	0.1086	0.01193	0.04468	-0.2964	-0.1294	-0.2135	60.7673
g__Leucobacter	0.003968	0.004208	0.2067	0.071	0.01193	0.04468	-0.2543	-0.1416	-0.2028	52.0917
g__Nocardioides	0.009523	0.009658	0.1905	0.1482	0.01193	0.04468	-0.3119	-0.08134	-0.1809	20.0042
g__Bosea	0.01587	0.008533	0.169	0.06375	0.01193	0.04468	-0.1992	-0.102	-0.1531	10.649
g__Methylobacterium	0.01389	0.01316	0.07261	0.02638	0.01193	0.04468	-0.08134	-0.03611	-0.05873	5.2275
g__Mesorhizobium	0.003968	0.005058	0.03452	0.01074	0.01193	0.04468	-0.03968	-0.02143	-0.03055	8.6996
g__Leifsonia	0.009919	0.008299	2.526	0.892	0.01219	0.04468	-3.214	-1.821	-2.516	254.663
g__Paracoccus	0.06031	0.05267	0.94	0.4991	0.01219	0.04468	-1.265	-0.4813	-0.8798	15.5861
g__Agromyces	0.1004	0.08472	0.7995	0.5039	0.01219	0.04468	-1.087	-0.3197	-0.6992	7.96315
g__Enterococcus	0.7896	1.327	0.03928	0.02577	0.01219	0.04468	0.1174	1.938	0.7502	0.0497467
g__Galbitalea	0.0123	0.01044	0.7523	0.4535	0.01219	0.04468	-1.094	-0.3865	-0.74	61.1626
g__Neochlamydia	0.02976	0.05234	0.5626	0.2132	0.01219	0.04468	-0.7197	-0.3762	-0.5329	18.9046
g__norank_f__Hyphomicrobiales_	0.03531	0.02584	0.5515	0.2775	0.01219	0.04468	-0.715	-0.2924	-0.5162	15.6188
g__Rhodococcus	0.05515	0.0451	0.4944	0.2096	0.01219	0.04468	-0.6067	-0.2615	-0.4392	8.96464
g__Flavobacterium	0.02658	0.02901	0.4868	0.4405	0.01219	0.04468	-0.8456	-0.1742	-0.4603	18.3145
g__unclassified_f__Beijerinckiaceae	0.01309	0.01475	0.1809	0.05791	0.01219	0.04468	-0.2182	-0.1254	-0.1678	13.8197
g__norank_f__Rhizobiaceae	0.006745	0.006815	0.1829	0.08764	0.01219	0.04468	-0.2421	-0.1048	-0.1762	27.1164
g__unclassified_f__Rhizobiaceae	0.01428	0.0152	0.1722	0.08544	0.01219	0.04468	-0.2309	-0.08848	-0.1579	12.0588
g__Mycobacterium	0.01428	0.02134	0.1583	0.089	0.01219	0.04468	-0.2154	-0.07697	-0.144	11.0854
g__Defluviimonas	0.007142	0.004567	0.1643	0.1184	0.01219	0.04468	-0.2499	-0.06785	-0.1571	23.0048
g__norank_o__Gammaproteobacteria_	0.0123	0.0137	0.1238	0.04949	0.01219	0.04468	-0.1512	-0.07141	-0.1115	10.065
g__Cypionkella	0.005555	0.005135	0.1012	0.04376	0.01219	0.04468	-0.1281	-0.0607	-0.09562	18.2178
g__Deinococcus	0.01071	0.006367	0.06388	0.04879	0.01219	0.04468	-0.09761	-0.02381	-0.05317	5.96452
g__Fimbriiglobus	0.0003968	0.0008872	0.006745	0.003867	0.01261	0.0448	-0.009125	-0.003175	-0.006348	16.9985
g__unclassified_f__Acetobacteraceae	0.0007936	0.001774	0.03531	0.02479	0.0129	0.0448	-0.05237	-0.01309	-0.03452	44.4934
g__Bauldia	0.0003968	0.0008872	0.01825	0.01177	0.0129	0.0448	-0.02738	-0.00873	-0.01786	45.9929
g__Terrimicrobium	0.0003968	0.0008872	0.009523	0.006336	0.0129	0.0448	-0.01389	-0.004365	-0.009127	23.9995
g__Reyranella	0.003968	0.005058	0.1341	0.09963	0.01565	0.05366	-0.1996	-0.04959	-0.1301	33.7954
g__Xanthobacter	0.004761	0.004114	0.0365	0.01927	0.01597	0.05405	-0.04801	-0.01547	-0.03174	7.66646
g__TM7a	0.0007936	0.001087	0.01627	0.01134	0.01812	0.06055	-0.02381	-0.006349	-0.01548	20.5015
g__Waddlia	0	0	0.004761	0.002662	0.01996	0.06588	-0.005952	-0.002381	-0.004762	1
g__Gemmobacter	0.2928	0.2193	2.768	1.633	0.02157	0.06789	-3.678	-1.064	-2.475	9.45355
g__Fuscovulum	0.03016	0.02006	0.1746	0.08176	0.02157	0.06789	-0.2063	-0.06866	-0.1444	5.78912
g__unclassified_f__Saprospiraceae	0	0	0.01944	0.04016	0.02315	0.06789	-0.05555	-0.0007936	-0.01944	1
g__norank_f__Rickettsiellaceae	0	0	0.003571	0.002173	0.02315	0.06789	-0.005158	-0.001587	-0.003571	1
g__Rubellimicrobium	0	0	0.002381	0.00166	0.02425	0.06789	-0.003571	-0.00119	-0.002381	1
g__unclassified_o__Babeliales	0	0	0.01786	0.01207	0.02481	0.06789	-0.02619	-0.008332	-0.01785	1
g__Tsukamurella	0	0	0.007936	0.006429	0.02481	0.06789	-0.0127	-0.002777	-0.007935	1
g__unclassified_f__Saccharimonadaceae	0	0	0.005158	0.00536	0.02481	0.06789	-0.00952	-0.00119	-0.005157	1
g__Acidiferrimicrobium	0	0	0.005158	0.00332	0.02481	0.06789	-0.007143	-0.002381	-0.005158	1
g__Iamia	0	0	0.004365	0.00326	0.02481	0.06789	-0.006746	-0.001587	-0.004365	1
g__norank_f__Holosporaceae	0	0	0.003571	0.002943	0.02481	0.06789	-0.005952	-0.00119	-0.003571	1
g__Kaistia	0	0	0.003174	0.003009	0.02481	0.06789	-0.005952	-0.0007936	-0.003174	1
g__unclassified_f__Chlamydiaceae	0	0	0.003174	0.003009	0.02481	0.06789	-0.005952	-0.00119	-0.003174	1
g__norank_p__SAR324_clade(Marine_group_B)	0	0	0.01984	0.02466	0.02537	0.06789	-0.04087	-0.001984	-0.01984	1
g__Bdellovibrio	0	0	0.0119	0.01087	0.02537	0.06789	-0.02103	-0.003969	-0.01191	1
g__norank_c__Planctomycetes	0	0	0.009919	0.0104	0.02537	0.06789	-0.01825	-0.002381	-0.00992	1
g__Thermomonas	0	0	0.007142	0.007235	0.02537	0.06789	-0.0127	-0.001984	-0.007142	1
g__norank_o__0319-6G20	0	0	0.003968	0.003137	0.02537	0.06789	-0.006349	-0.001587	-0.003968	1
g__unclassified_c__Gammaproteobacteria	0.001587	0.002587	0.008729	0.004567	0.02546	0.06789	-0.01111	-0.002778	-0.007142	5.50032
g__Candidatus_Berkiella	0.002777	0.003867	0.02539	0.01185	0.02592	0.06843	-0.03095	-0.0119	-0.02262	9.14296
g__Polymorphobacter	0.00119	0.002662	0.01071	0.007502	0.02899	0.07578	-0.01587	-0.003571	-0.009524	9
g__Chitinibacter	0.5729	0.6759	5.696	3.89	0.03671	0.09502	-7.929	-2.178	-5.123	9.9424

## Sheet: 48 hpi Genus
Species name	R48-Mean(%)	R48-Sd(%)	S48-Mean(%)	S48-Sd(%)	P_value	P_adjust	Lower ci	Upper ci	Effectsize	Fold Change
g__Timonella	0.3527	0.6796	0	0	0.007495	0.1791	0.03174	0.9656	0.3527	0
g__unclassified_f__Cellulomonadaceae	0.04603	0.05163	0	0	0.007495	0.1791	0.0123	0.09362	0.04602	0
g__Culicoidibacter	3.281	5.1	0.0003968	0.0008872	0.009701	0.1791	0.5737	7.797	3.28	0.000120939
g__Agrobacterium	0.0373	0.04132	0.0003968	0.0008872	0.009701	0.1791	0.006745	0.06944	0.0369	0.0106381
g__Nocardioides	0.2111	0.2477	0.002381	0.002173	0.01091	0.1791	0.04642	0.4333	0.2087	0.011279
g__Deinococcus	0.3238	0.428	0.001587	0.00166	0.01167	0.1791	0.03611	0.6806	0.3223	0.00490117
g__Bosea	0.2103	0.2244	0.004761	0.00332	0.01167	0.1791	0.03928	0.3897	0.2055	0.0226391
g__Legionella	0.1877	0.2276	0.004365	0.005681	0.01167	0.1791	0.01587	0.3571	0.1833	0.0232552
g__norank_o__Gammaproteobacteria_	0.119	0.1266	0.005158	0.00498	0.01167	0.1791	0.02143	0.2107	0.1139	0.0433445
g__unclassified_f__Paracoccaceae	0.2789	0.3093	0.007539	0.00494	0.01193	0.1791	0.05278	0.5404	0.2714	0.0270312
g__Fuscovulum	0.2262	0.2376	0.008332	0.009347	0.01193	0.1791	0.04364	0.4139	0.2179	0.0368347
g__unclassified_f__Mycoplasmataceae	17.87	11.86	0.842	0.9208	0.01219	0.1791	8.25	27.61	17.03	0.0471181
g__Candidatus_Hepatoplasma	3.062	3.631	0.09205	0.08842	0.01219	0.1791	0.3087	5.863	2.97	0.0300621
g__Gemmobacter	3.054	3.571	0.05079	0.04748	0.01219	0.1791	0.4298	6.116	3.003	0.0166306
g__Rhodococcus	0.5265	0.5921	0.01151	0.01006	0.01219	0.1791	0.06944	1.001	0.515	0.0218613
g__Agromyces	1.536	1.72	0.02024	0.01804	0.01597	0.1791	0.2599	2.937	1.516	0.0131771
g__Hyphomicrobium	0.6341	0.8145	0.008729	0.00801	0.01597	0.1791	0.03253	1.303	0.6253	0.013766
g__Ensifer	0.4047	0.4961	0.009126	0.008716	0.01597	0.1791	0.03055	0.7863	0.3957	0.02255
g__norank_f__Microtrichaceae	0.06229	0.07887	0.0003968	0.0008872	0.01631	0.1791	0.003967	0.1242	0.0619	0.0063702
g__unclassified_f__Intrasporangiaceae	0.1305	0.1978	0.0007936	0.001774	0.01775	0.1791	0.008728	0.3103	0.1297	0.00608123
g__norank_f__Rhizobiaceae	0.1059	0.1184	0.0007936	0.001774	0.01775	0.1791	0.01666	0.2083	0.1052	0.00749386
g__Mesorhizobium	0.06071	0.06995	0.00119	0.002662	0.01775	0.1791	0.007143	0.1151	0.05952	0.0196014
g__Gordonia	0.05436	0.07049	0.00119	0.001774	0.01849	0.1791	0.003968	0.1155	0.05317	0.0218911
g__Flavobacterium	0.6321	0.5427	0.001984	0.003436	0.02001	0.1791	0.221	1.073	0.6302	0.00313874
g__Burkholderia-Caballeronia-Paraburkholderia	0.04246	0.03548	0.002777	0.005173	0.02001	0.1791	0.01309	0.06904	0.03968	0.0654027
g__Aurantimicrobium	0.7166	0.6523	0.04285	0.03584	0.02118	0.1791	0.215	1.194	0.6737	0.0597963
g__Galbitalea	0.7364	0.8885	0.01746	0.01608	0.02118	0.1791	0.05873	1.406	0.7191	0.0237099
g__unclassified_f__Beijerinckiaceae	0.1682	0.1883	0.009126	0.00652	0.02118	0.1791	0.02142	0.3016	0.1591	0.0542568
g__unclassified_f__Comamonadaceae	0.1373	0.124	0.01071	0.01252	0.02118	0.1791	0.04405	0.2345	0.1266	0.0780044
g__Paracoccus	1.024	1.195	0.02857	0.03244	0.02157	0.1791	0.1214	1.987	0.996	0.0279004
g__Roseateles	0.5761	0.5078	0.06864	0.05834	0.02157	0.1791	0.1448	0.911	0.5075	0.119146
g__Pseudomonas	0.5388	0.5091	0.0488	0.04219	0.02157	0.1791	0.1745	0.9109	0.4901	0.0905716
g__Sphingomonas	0.4238	0.3309	0.06785	0.05624	0.02157	0.1791	0.09003	0.6281	0.3559	0.160099
g__Bradyrhizobium	0.2654	0.2018	0.03849	0.03001	0.02157	0.1791	0.071	0.4016	0.227	0.145026
g__Kluyvera	0.02381	0.01524	0.242	0.2792	0.02157	0.1791	-0.4758	-0.03531	-0.2182	10.1638
g__Cloacibacterium	0.0127	0.01162	0	0	0.02481	0.1791	0.005951	0.02301	0.0127	0
g__norank_f__Caulobacteraceae	0.009919	0.01148	0	0	0.02481	0.1791	0.002778	0.02064	0.009921	0
g__Coxiella	0.008332	0.008228	0	0	0.02481	0.1791	0.002381	0.01548	0.008333	0
g__Pseudoxanthomonas	0.005158	0.004567	0	0	0.02481	0.1791	0.001587	0.009521	0.005158	0
g__Rurimicrobium	0.004761	0.005541	0	0	0.02481	0.1791	0.00119	0.009922	0.004762	0
g__Phreatobacter	0.03492	0.03932	0	0	0.02537	0.1791	0.005555	0.07063	0.03492	0
g__Terrimicrobium	0.0127	0.01811	0	0	0.02537	0.1791	0.001587	0.02897	0.0127	0
g__Nakamurella	0.1639	0.217	0.00119	0.001774	0.02592	0.1791	0.01032	0.3527	0.1627	0.00726052
g__Methylorubrum	0.07936	0.1	0.00119	0.001774	0.02592	0.1791	0.009125	0.1674	0.07817	0.014995
g__Cypionkella	0.02777	0.01813	0.007142	0.005885	0.02733	0.1846	0.007534	0.03611	0.02063	0.257184
g__norank_o__Chitinophagales	0.01349	0.01426	0.00119	0.001774	0.03279	0.1903	0.003174	0.0246	0.0123	0.0882135
g__unclassified_f__Rhizobiaceae	0.1976	0.2375	0.006348	0.005852	0.03445	0.1903	0.01587	0.3663	0.1913	0.0321255
g__Delftia	0.04603	0.05014	0.003968	0.005611	0.03445	0.1903	0.008728	0.08732	0.04207	0.0862046
g__Aeromonas	1.318	1.072	0.2004	0.3109	0.03671	0.1903	0.3301	2.176	1.117	0.152049
g__Enterobacter	0.04523	0.04723	0.4468	0.3462	0.03671	0.1903	-0.7015	-0.152	-0.4016	9.8784
g__norank_f__Hyphomicrobiales_	0.3131	0.3385	0.02976	0.02973	0.03671	0.1903	0.03888	0.5849	0.2833	0.0950495
g__Xanthobacter	0.0373	0.05392	0.001984	0.004436	0.03996	0.1903	0.003967	0.0837	0.03531	0.0531903
g__TM7a	0.01746	0.0182	0.001587	0.003549	0.03996	0.1903	0.003571	0.03135	0.01587	0.0908935
g__norank_f__Muribaculaceae	0.0123	0.00986	0.001587	0.00166	0.04322	0.1903	0.003174	0.01905	0.01071	0.129024
g__Tundrisphaera	0.1591	0.2334	0.0003968	0.0008872	0.04491	0.1903	0.006348	0.3714	0.1587	0.00249403
g__norank_f__Pseudobdellovibrionaceae	0.05515	0.06301	0.0003968	0.0008872	0.04491	0.1903	0.006349	0.1083	0.05475	0.00719492
g__Aquihabitans	0.04801	0.06371	0.0003968	0.0008872	0.04491	0.1903	0.005158	0.104	0.04762	0.00826494
g__Novosphingobium	0.01627	0.01474	0.0007936	0.001774	0.04491	0.1903	0.005553	0.02738	0.01547	0.0487769
g__Ephemeroptericola	0.0119	0.0104	0.0003968	0.0008872	0.04491	0.1903	0.003572	0.01984	0.01151	0.0333445
g__norank_f__Deinococcaceae	0.009919	0.009719	0.0003968	0.0008872	0.04491	0.1903	0.001984	0.01706	0.009524	0.040004
g__Leucobacter	0.07499	0.08872	0.001984	0.001984	0.0452	0.1903	0.007141	0.1464	0.073	0.0264569
g__Defluviimonas	0.04603	0.05475	0.003174	0.003009	0.0452	0.1903	0.003571	0.08968	0.04285	0.068955
g__Mycobacterium	0.1282	0.1376	0.01349	0.01426	0.04653	0.1903	0.01349	0.2274	0.1147	0.105226
