# Supplementary material for: Integrated transcriptomic and microbiomic analyses reveal mechanisms of Decapod iridescent virus 1 resistance in Macrobrachium rosenbergii
Source: Front Immunol. 2025 May 26;16:1611481. doi: 10.3389/fimmu.2025.1611481 (PMC12146183; doi:10.3389/fimmu.2025.1611481)
Supplement: Supplementary file 2 [file DataSheet2.xlsx]

## Sheet: 0 h-144 DEGs
Gene ID	Gene Name	Gene Description	FC(S0/R0)	Log2FC(S0/R0)	Pvalue	Padjust	Significant	Regulate	S0_1	S0_2	S0_3	R0_1	R0_2	R0_3	S0	R0
Down
gene-LOC136842857	LOC136842857	cytochrome P450 9e2-like	0.04	-4.63157	1.08207e-09	3.0655e-06	yes	down	0.39	0.39	0.1	7.16	7.72	3.71	0.293333	6.19667
gene-LOC136837264	LOC136837264	synaptic vesicle glycoprotein 2B-like	0.441	-1.18018	4.24276e-08	6.86843e-05	yes	down	14.37	19.05	30.42	19.2	38.77	35.01	21.28	30.9933
gene-LOC136846438	LOC136846438	alkaline phosphatase-like	0.008	-7.01197	4.08914e-08	6.86843e-05	yes	down	0.1	0	0	1	6.53	5.99	0.0333333	4.50667
gene-LOC136853579	LOC136853579	uncharacterized protein	0.089	-3.49266	6.70823e-08	9.50221e-05	yes	down	0.06	0.15	0.4	0.68	2.99	2.08	0.203333	1.91667
gene-LOC136825633	LOC136825633	uncharacterized protein	0.2	-2.32293	4.23648e-07	0.000400065	yes	down	1.55	2.15	1.2	4.46	11.39	6.8	1.63333	7.55
gene-LOC136850591	LOC136850591	interferon regulatory factor 4-like, transcript variant X1	0.058	-4.09663	5.25557e-07	0.000425401	yes	down	0.46	2.65	4.22	27.41	11.9	61.49	2.44333	33.6
gene-LOC136841181	LOC136841181	cytochrome c oxidase subunit III	0.264	-1.92203	1.26755e-06	0.000897741	yes	down	1058.09	876.12	1395.19	2948.72	2810.38	5474.95	1109.8	3744.68
gene-LOC136825325	LOC136825325	dual specificity protein phosphatase 10-like, transcript variant X1	0.134	-2.90363	1.7944e-06	0.00112968	yes	down	1.34	2.11	2.08	4.62	7.17	27.22	1.84333	13.0033
gene-LOC136839167	LOC136839167	short coiled-coil protein homolog, transcript variant X3	0.333	-1.58855	1.75427e-06	0.00112968	yes	down	3.48	5.18	7.58	9.61	19.56	12.47	5.41333	13.88
gene-LOC136855123	LOC136855123	sodium/calcium exchanger Calx-like, transcript variant X1	0.319	-1.6477	4.46552e-06	0.00230015	yes	down	1.74	3.59	3.06	7.63	6.97	6.99	2.79667	7.19667
gene-LOC136836302	LOC136836302	ras-related protein ced-10-like, transcript variant X1	0.481	-1.05676	6.09013e-06	0.00276053	yes	down	7.63	13	17.54	16.36	23.86	27.6	12.7233	22.6067
gene-LOC136836342	LOC136836342	uncharacterized protein	0.484	-1.04632	5.65955e-06	0.00276053	yes	down	9.11	11.91	13.46	12.55	24.55	27.26	11.4933	21.4533
gene-LOC136828449	LOC136828449	uncharacterized protein	0.355	-1.49393	9.42804e-06	0.00368409	yes	down	0.89	1.26	1.68	2.02	4.2	3.3	1.27667	3.17333
gene-LOC136845940	LOC136845940	RILP-like protein homolog	0.404	-1.30746	1.07626e-05	0.00393425	yes	down	2.58	3.79	4.58	4.2	8.72	10.89	3.65	7.93667
gene-LOC136840012	LOC136840012	Friend leukemia integration 1 transcription factor-like	0.017	-5.84819	1.75399e-05	0.00569013	yes	down	0	0.23	0.15	0.12	4.99	14.74	0.126667	6.61667
gene-LOC136838496	LOC136838496	uncharacterized protein, transcript variant X1	0.144	-2.79101	1.8753e-05	0.00570028	yes	down	0.88	3.97	5.71	21.2	7.67	21.7	3.52	16.8567
gene-LOC136844011	LOC136844011	uncharacterized protein	0.096	-3.37405	1.91149e-05	0.00570028	yes	down	1.69	1.46	3.1	31.08	10	7.05	2.08333	16.0433
gene-LOC136838624	LOC136838624	histone H1-delta-like	0.29	-1.78752	2.38744e-05	0.00676361	yes	down	9.81	19.72	25.24	36.2	38.08	86.86	18.2567	53.7133
gene-LOC136838752	LOC136838752	trypsin II-P29-like, transcript variant X1	0.141	-2.82367	2.69877e-05	0.00745914	yes	down	58.54	30.2	129.12	374.36	199.98	744.3	72.62	439.547
gene-LOC136850651	LOC136850651	uncharacterized protein, transcript variant X1	0.219	-2.19066	3.23156e-05	0.00832272	yes	down	2.26	8.2	11.15	26.24	17.63	27.94	7.20333	23.9367
gene-LOC136828864	LOC136828864	ionotropic receptor 93a-like	0.188	-2.40754	3.65619e-05	0.00900695	yes	down	0.06	0.28	0.22	0.6	0.88	1.03	0.186667	0.836667
gene-LOC136836578	LOC136836578	uncharacterized protein	0.351	-1.51215	4.10684e-05	0.00965122	yes	down	4.01	6.52	10.18	9.99	15.64	25.98	6.90333	17.2033
gene-LOC136838731	LOC136838731	uncharacterized protein DDB_G0283697-like, transcript variant X2	0.397	-1.33169	4.23394e-05	0.00965122	yes	down	8.03	14.41	16.04	15.63	28.24	43.78	12.8267	29.2167
gene-LOC136856327	LOC136856327	phospholipase ABHD3-like	0.427	-1.22704	4.14704e-05	0.00965122	yes	down	11.06	15.2	17.21	25.57	36.32	25.11	14.49	29
gene-LOC136849494	LOC136849494	uncharacterized protein	0.323	-1.62881	4.58478e-05	0.00999129	yes	down	2.56	4.81	4.83	6.7	8.19	18.66	4.06667	11.1833
gene-LOC136837395	LOC136837395	-	0.123	-3.02043	5.80625e-05	0.0111519	yes	down	0.04	0.23	0.13	0.33	0.68	1.91	0.133333	0.973333
gene-Sarm	Sarm	sterile alpha and armadillo motif, transcript variant X1	0.317	-1.65548	5.80309e-05	0.0111519	yes	down	1.31	3.27	4.18	5.15	6.5	12.26	2.92	7.97
gene-swm	swm	Zinc finger protein swm	0.391	-1.35509	5.78858e-05	0.0111519	yes	down	0.65	0.99	0.95	0.99	2.43	2.58	0.863333	2
gene-Slip1	Slip1	SLo interacting protein 1, transcript variant X1	0.267	-1.90267	6.14155e-05	0.0115993	yes	down	0.47	1.53	2.22	2.51	5.46	5.4	1.40667	4.45667
gene-LOC136833433	LOC136833433	polyhomeotic-like protein 2, transcript variant X1	0.256	-1.96848	6.49333e-05	0.0117365	yes	down	0.57	0.76	1.07	2.84	1.55	3.23	0.8	2.54
gene-LOC136849130	LOC136849130	6-phosphofructo-2-kinase/fructose-2,6-bisphosphatase-like, transcript variant X1	0.204	-2.28988	6.79036e-05	0.0120232	yes	down	4.82	6.39	3.2	7.5	22.25	37.13	4.80333	22.2933
gene-LOC136836098	LOC136836098	protein Star-like, transcript variant X8	0.086	-3.53603	6.99778e-05	0.0121998	yes	down	10.5	15.19	7.87	103.78	14.01	213.38	11.1867	110.39
gene-LOC136841405	LOC136841405	sulfotransferase 1A1-like, transcript variant X1	0.111	-3.17375	7.61428e-05	0.0130735	yes	down	2.26	4.1	1.7	4.76	13.04	51.09	2.68667	22.9633
gene-LOC136826632	LOC136826632	uncharacterized protein, transcript variant X1	0.081	-3.63139	7.9522e-05	0.0131692	yes	down	0.1	0.13	0.07	0.52	2.51	0.32	0.1	1.11667
gene-LOC136845857	LOC136845857	histone H1-delta-like	0.257	-1.96042	8.13489e-05	0.0131692	yes	down	3.84	9.93	11.55	17.17	18.84	47.92	8.44	27.9767
gene-LOC136851524	LOC136851524	uncharacterized protein	0.031	-5.03179	8.09344e-05	0.0131692	yes	down	0.11	0.26	2.84	1.12	24.11	66.91	1.07	30.7133
gene-LOC136847726	LOC136847726	-	0.055	-4.18786	9.02316e-05	0.0140374	yes	down	0.06	0.1	0.17	0.66	0.29	4.49	0.11	1.81333
gene-LOC136839195	LOC136839195	neprilysin-1-like	0.319	-1.64832	9.36342e-05	0.0141475	yes	down	8.11	9.99	8.44	13.4	21.39	43.4	8.84667	26.0633
gene-LOC136843703	LOC136843703	3-oxoacyl-[acyl-carrier-protein] reductase FabG-like	0.055	-4.17164	0.000102891	0.0151424	yes	down	5.97	8.08	3.81	58.53	4.65	208.96	5.95333	90.7133
gene-LOC136834318	LOC136834318	uncharacterized lncRNA, transcript variant X4	0.164	-2.61249	0.000112258	0.0155415	yes	down	0.28	0.93	0.8	1.04	3.37	6.53	0.67	3.64667
gene-pix	pix	ATP-binding cassette sub-family E member 1 pix	0.474	-1.07737	0.000114849	0.0156804	yes	down	35.07	46.05	58.16	49.53	90.52	125.36	46.4267	88.47
gene-LOC136835708	LOC136835708	tripartite motif-containing protein 5-like	0.256	-1.96472	0.000120519	0.0161017	yes	down	2.42	6.52	7.55	14.69	10.09	28.23	5.49667	17.67
gene-LOC136856412	LOC136856412	transcription factor kayak-like	0.286	-1.80579	0.000124038	0.0163441	yes	down	0.57	0.7	1.34	1.1	2.66	4.06	0.87	2.60667
gene-LOC136833049	LOC136833049	methionine-R-sulfoxide reductase B1-like, transcript variant X1	0.443	-1.17562	0.000165204	0.0196419	yes	down	2.26	3.74	4.9	4.32	7.93	9.28	3.63333	7.17667
gene-LOC136841759	LOC136841759	serine/threonine-protein kinase pim-3-like	0.404	-1.30922	0.00016457	0.0196419	yes	down	16.06	13.71	16.62	24.11	46.53	35.32	15.4633	35.32
gene-LOC136846694	LOC136846694	probable G-protein coupled receptor AH9.1	0.296	-1.75523	0.000162604	0.0196419	yes	down	3.67	8.11	16.68	15.83	29.88	34.69	9.48667	26.8
gene-LOC136854184	LOC136854184	astacin-like metalloendopeptidase	0.039	-4.6935	0.000163168	0.0196419	yes	down	0.16	0.13	0.34	0.06	9.5	6.6	0.21	5.38667
gene-LOC136845093	LOC136845093	equilibrative nucleoside transporter 1-like, transcript variant X1	0.292	-1.77517	0.000176249	0.020063	yes	down	4.59	4.2	6.38	6.91	13.01	29.47	5.05667	16.4633
gene-LOC136833487	LOC136833487	uncharacterized protein	0.031	-4.9944	0.000181242	0.020335	yes	down	0.03	0	0.05	1.38	0.34	0.13	0.0266667	0.616667
gene-LOC136827874	LOC136827874	uncharacterized lncRNA	0.348	-1.52414	0.000187364	0.0208158	yes	down	0.45	0.58	0.63	0.99	1.18	2.04	0.553333	1.40333
gene-LOC136856402	LOC136856402	uncharacterized protein, transcript variant X4	0.126	-2.98507	0.000199467	0.0213242	yes	down	0.12	0.08	0.23	0.59	1.06	1.29	0.143333	0.98
gene-LOC136837773	LOC136837773	transmembrane protein 127-like	0.305	-1.7117	0.000225375	0.0236477	yes	down	9.32	10.43	21.11	15.58	56.69	49.28	13.62	40.5167
gene-LOC136853379	LOC136853379	glutamate receptor ionotropic, kainate 2-like, transcript variant X1	0.088	-3.51172	0.000239362	0.0246587	yes	down	0.07	0.13	0	0.62	0.78	0.69	0.0666667	0.696667
gene-LOC136834372	LOC136834372	basic helix-loop-helix ARNT-like protein 1, transcript variant X1	0.289	-1.79312	0.000269619	0.0272797	yes	down	0.88	1.64	2.55	5.86	3.69	4.76	1.69	4.77
gene-LOC136833410	LOC136833410	Na(+)/citrate cotransporter-like, transcript variant X20	0.323	-1.63124	0.000302888	0.029589	yes	down	1.17	1.36	2.47	3.92	3	6.46	1.66667	4.46
gene-LOC136852503	LOC136852503	endochitinase-like, transcript variant X1	0.341	-1.55418	0.000318104	0.0305487	yes	down	7.58	14.12	13.53	29.55	16.85	38.56	11.7433	28.32
gene-IP3K1	IP3K1	inositol-trisphosphate 3-kinase-like protein, transcript variant X1	0.199	-2.3261	0.000324683	0.0309186	yes	down	1.1	2.38	3.5	4.15	4.93	20.95	2.32667	10.01
gene-LOC136848027	LOC136848027	macrophage mannose receptor 1-like, transcript variant X1	0.314	-1.67134	0.000335032	0.0316382	yes	down	660.73	584.91	1106.12	2135.01	1289.85	2925.27	783.92	2116.71
gene-LOC136840575	LOC136840575	myc proto-oncogene protein-like, transcript variant X1	0.457	-1.12991	0.000367482	0.0338562	yes	down	2.57	3.11	3.17	5.09	4.79	6.99	2.95	5.62333
gene-LOC136836657	LOC136836657	UDP-glucose 4-epimerase-like, transcript variant X2	0.278	-1.84606	0.000413638	0.0378012	yes	down	4.17	5.33	3.06	6.29	11.99	25.11	4.18667	14.4633
gene-LOC136854622	LOC136854622	UNC93-like protein, transcript variant X2	0.202	-2.30681	0.000424608	0.0384932	yes	down	11.84	13.56	16.81	13.93	129.46	58.33	14.07	67.24
gene-LOC136836400	LOC136836400	probable peptidoglycan muropeptide transporter SLC46	0.298	-1.74901	0.000428639	0.0385503	yes	down	5.64	5.55	7.06	14.17	9.77	31.35	6.08333	18.43
gene-LOC136838976	LOC136838976	uncharacterized lncRNA	0.479	-1.06303	0.000479733	0.0410313	yes	down	14.31	23.24	21.51	24.39	38.97	43.98	19.6867	35.78
gene-LOC136844957	LOC136844957	uncharacterized protein, transcript variant X1	0.253	-1.98492	0.000517219	0.0429269	yes	down	0.62	0.96	1.04	3.66	1.9	2.42	0.873333	2.66
gene-LOC136853447	LOC136853447	uncharacterized protein	0.057	-4.13484	0.000526076	0.0429269	yes	down	5.27	2.29	0.98	65.05	1.85	75.6	2.84667	47.5
gene-LOC136854884	LOC136854884	mediator of RNA polymerase II transcription subunit 12-like	0.218	-2.19658	0.00051229	0.0429269	yes	down	1.79	2.75	2.46	3.78	5.43	22.12	2.33333	10.4433
gene-LOC136853955	LOC136853955	hornerin-like	0.32	-1.64315	0.000549938	0.0438866	yes	down	0.37	0.52	0.87	1.03	1.05	2.71	0.586667	1.59667
gene-LOC136836099	LOC136836099	galactoside alpha-(1,2)-fucosyltransferase 2-like	0.083	-3.59693	0.000582777	0.0451179	yes	down	2.8	3.67	0.46	17.69	3.62	61.07	2.31	27.46
gene-LOC136825000	LOC136825000	uncharacterized protein	0.483	-1.05115	0.000593016	0.0454058	yes	down	12.91	25.76	32.37	30.43	38.75	55.73	23.68	41.6367
gene-LOC136825311	LOC136825311	sodium/glucose cotransporter 4-like, transcript variant X1	0.038	-4.73166	0.000638631	0.0479269	yes	down	0.53	2.38	46.07	15.68	603.77	476.49	16.3267	365.313
gene-LOC136837207	LOC136837207	microtubule-associated proteins 1A/1B light chain 3A-like	0.44	-1.1832	0.000652758	0.0481292	yes	down	24.6	30.82	60.21	43.33	86.46	99.83	38.5433	76.54
gene-LOC136827935	LOC136827935	uncharacterized protein	0.274	-1.8699	0.000695464	0.0498787	yes	down	3.59	10.87	14.73	21.07	17.1	49.83	9.73	29.3333
gene-LOC136844999	LOC136844999	uncharacterized protein, transcript variant X1	0.485	-1.04265	0.000692368	0.0498787	yes	down	2.68	3.38	3.8	4.5	7.94	5.55	3.28667	5.99667
Up
gene-LOC136845799	LOC136845799	D-beta-hydroxybutyrate dehydrogenase, mitochondrial-like isoform X3	2.898	1.53501	6.75297e-11	7.65247e-07	yes	up	30.32	44.28	42.74	9.8	13.3	11.86	39.1133	11.6533
gene-LOC136846146	LOC136846146	uncharacterized lncRNA	26.009	4.70091	6.92304e-10	2.61506e-06	yes	up	80.1	374.29	66.67	4.72	3.29	8.92	173.687	5.64333
gene-LOC136856509	LOC136856509	uncharacterized lncRNA	49.147	5.61903	6.10193e-10	2.61506e-06	yes	up	92.08	28.81	59.71	1.69	0.59	0.36	60.2	0.88
gene-LOC136844566	LOC136844566	hemocyanin B chain-like	62.364	5.96263	2.67054e-08	6.05251e-05	yes	up	12204.5	4207.05	373.1	50.24	111.3	150.47	5594.89	104.003
gene-LOC136856515	LOC136856515	uncharacterized lncRNA	254.2	7.98982	1.95708e-07	0.000246418	yes	up	5.02	43.54	5.07	0	0	0.08	17.8767	0.0266667
gene-LOC136830169	LOC136830169	phosphoenolpyruvate carboxykinase, cytosolic [GTP]-like	128.268	7.00301	3.0688e-07	0.000316142	yes	up	32.55	14.9	0.15	0.12	0.12	0.15	15.8667	0.13
gene-vri	vri	vrille	3.539	1.82335	2.82944e-07	0.000316142	yes	up	16.93	27.71	33.63	3.46	10.01	6.17	26.09	6.54667
gene-LOC136844572	LOC136844572	hemocyanin B chain-like	31.968	4.99855	4.72472e-07	0.00041185	yes	up	8350.87	3091.72	468.65	67.39	52.38	219.26	3970.41	113.01
gene-LOC136851027	LOC136851027	uncharacterized protein	129.297	7.01455	9.38442e-07	0.000708962	yes	up	19.98	49.68	0.53	0.27	0.14	0.01	23.3967	0.14
gene-LOC136828087	LOC136828087	uncharacterized lncRNA, transcript variant X1	11.736	3.55289	2.32012e-06	0.00138377	yes	up	0.4	0.6	0.49	0.02	0.09	0.02	0.496667	0.0433333
gene-LOC136844570	LOC136844570	hemocyanin	17.067	4.09317	2.49024e-06	0.00141097	yes	up	6863.08	4022.77	730.85	160.46	151.1	375.27	3872.23	228.943
gene-LOC136825026	LOC136825026	uncharacterized lncRNA	85.465	6.41726	3.44453e-06	0.00185873	yes	up	98.4	21.05	5.05	0	0.22	1.31	41.5	0.51
gene-LOC136826445	LOC136826445	uncharacterized protein	6.916	2.78994	5.97053e-06	0.00276053	yes	up	3.94	5.24	6.53	0.58	0.84	0.6	5.23667	0.673333
gene-LOC136844582	LOC136844582	hemocyanin B chain-like	15.992	3.99924	6.37169e-06	0.00277708	yes	up	16092.6	7648.52	1847.43	379.61	316.24	1067.18	8529.52	587.677
gene-LOC136840729	LOC136840729	myosin heavy chain, muscle-like	44.221	5.46666	8.62937e-06	0.00353204	yes	up	1.13	5.17	0.17	0.05	0.07	0.01	2.15667	0.0433333
gene-LOC136854472	LOC136854472	clotting factor G beta subunit-like, transcript variant X1	7.001	2.80761	8.72725e-06	0.00353204	yes	up	1.45	2.3	1.48	0.04	0.36	0.27	1.74333	0.223333
gene-LOC136835700	LOC136835700	hemocyanin subunit 1-like protein	112.628	6.81542	1.0576e-05	0.00393425	yes	up	2.74	2.56	0.37	0	0.05	0	1.89	0.0166667
gene-LOC136844576	LOC136844576	-	14.619	3.86977	1.24322e-05	0.00440254	yes	up	12244.6	6392.78	1586.61	293.36	227.41	989.63	6741.32	503.467
gene-LOC136837512	LOC136837512	uncharacterized protein	3.223	1.68823	1.63164e-05	0.00560294	yes	up	9.1	10.57	22.44	2.88	5.09	3.38	14.0367	3.78333
gene-LOC136839534	LOC136839534	uncharacterized protein	44.48	5.47509	1.80767e-05	0.00569013	yes	up	2993.12	1246.78	28.85	27.22	10.25	66.9	1422.92	34.79
gene-LOC136853066	LOC136853066	uncharacterized protein, transcript variant X2	3.792	1.92305	1.78508e-05	0.00569013	yes	up	8.99	4.7	5.99	0.45	0.62	0.86	6.56	0.643333
gene-LOC136833998	LOC136833998	division abnormally delayed protein-like	2.83	1.50088	2.17335e-05	0.00631498	yes	up	9.66	13.65	9.77	3.32	3.18	3.61	11.0267	3.37
gene-LOC136847555	LOC136847555	uncharacterized protein	6.806	2.76672	2.77701e-05	0.00749264	yes	up	18.66	14.51	5.74	1.22	1.5	3.08	12.97	1.93333
gene-Dip-B	Dip-B	Dipeptidase B, transcript variant X1	3.506	1.80975	3.10586e-05	0.00818503	yes	up	478.91	429.02	1119.51	88.08	201.65	224.55	675.813	171.427
gene-LOC136854163	LOC136854163	ATP-binding cassette sub-family G member 1-like, transcript variant X2	2.634	1.39731	3.56514e-05	0.0089778	yes	up	1.93	2.11	1.98	0.5	0.75	0.77	2.00667	0.673333
gene-Paics	Paics	PAICS bifunctional enzyme	8.147	3.02631	4.34356e-05	0.00965122	yes	up	8.55	9.88	3.03	1.06	0.6	0.66	7.15333	0.773333
gene-LOC136837131	LOC136837131	dentin sialophosphoprotein-like, transcript variant X2	2.519	1.33313	5.32391e-05	0.0111519	yes	up	4.93	9.05	11.41	2.31	3.77	2.54	8.46333	2.87333
gene-LOC136851566	LOC136851566	aldehyde dehydrogenase X, mitochondrial, transcript variant X1	7.397	2.88692	5.71859e-05	0.0111519	yes	up	1108.34	371.51	400.5	46.12	146.18	76.65	626.783	89.65
gene-LOC136856512	LOC136856512	uncharacterized lncRNA	21.448	4.42279	5.44483e-05	0.0111519	yes	up	20.01	23.91	12.99	0	1.96	0	18.97	0.653333
gene-LOC136825027	LOC136825027	uncharacterized lncRNA	27.177	4.76432	6.52489e-05	0.0117365	yes	up	40.39	38.73	19.32	0.43	3.24	0	32.8133	1.22333
gene-LOC136856507	LOC136856507	uncharacterized lncRNA	56.005	5.80747	6.51133e-05	0.0117365	yes	up	5.16	2.77	15.12	0.36	0	0	7.68333	0.12
gene-LOC136831514	LOC136831514	esterase E4-like, transcript variant X2	3.319	1.73055	7.73023e-05	0.0130745	yes	up	26.94	18.26	33.85	4.72	6.16	11.04	26.35	7.30667
gene-LOC136834093	LOC136834093	cyclic nucleotide-gated channel alpha-1-like	2.945	1.55814	8.65422e-05	0.0138126	yes	up	41.67	90.08	125.88	12.89	25.39	37.25	85.8767	25.1767
gene-LOC136845972	LOC136845972	proliferation marker protein Ki-67-like	2.353	1.23431	9.16668e-05	0.0140374	yes	up	1.36	2.41	1.86	0.43	0.71	0.99	1.87667	0.71
gene-LOC136825415	LOC136825415	micronuclear linker histone polyprotein-like, transcript variant X1	2.788	1.4794	0.000109829	0.0155415	yes	up	0.68	0.9	0.89	0.19	0.31	0.41	0.823333	0.303333
gene-LOC136841813	LOC136841813	cytosolic 10-formyltetrahydrofolate dehydrogenase, transcript variant X1	4.132	2.04679	0.000109456	0.0155415	yes	up	330.29	147.52	227.18	33.08	62.32	74.05	234.997	56.4833
gene-LOC136844580	LOC136844580	hemocyanin B chain-like	10.83	3.4369	0.00010857	0.0155415	yes	up	319.12	207.21	52.43	34.84	13.58	60.33	192.92	36.25
gene-LOC136848380	LOC136848380	uncharacterized protein	5.615	2.48924	0.00011246	0.0155415	yes	up	20.47	8.35	14.61	1.68	3.92	2	14.4767	2.53333
gene-LOC136828779	LOC136828779	guanine deaminase-like, transcript variant X1	4.667	2.22256	0.000120777	0.0161017	yes	up	8.22	10.46	4.88	0.86	2.57	1.19	7.85333	1.54
gene-LOC136843919	LOC136843919	uncharacterized protein	3.409	1.76946	0.000126006	0.0164126	yes	up	2.93	4.89	10.59	1.27	1.57	1.59	6.13667	1.47667
gene-LOC136837087	LOC136837087	uncharacterized lncRNA	11.681	3.54607	0.000128705	0.0165737	yes	up	0.53	0.65	0.15	0.02	0.08	0.02	0.443333	0.04
gene-LOC136832688	LOC136832688	aurora kinase-like, transcript variant X1	6.833	2.77255	0.000135792	0.0172898	yes	up	0.79	0.51	1.55	0.1	0.05	0.21	0.95	0.12
gene-Ak3	Ak3	Adenylate kinase 3	2.452	1.29367	0.00016424	0.0196419	yes	up	33.24	44.33	31.41	7.69	15.75	17.94	36.3267	13.7933
gene-LOC136844192	LOC136844192	hemocyanin subunit-like	13.178	3.72009	0.000166398	0.0196419	yes	up	5876.7	2734.15	327.96	388.02	74.38	228.93	2979.6	230.443
gene-tefu	tefu	Serine/threonine-protein kinase tefu, transcript variant X3	2.449	1.29218	0.000163995	0.0196419	yes	up	3.75	5.05	3.36	1.22	1.57	1.67	4.05333	1.48667
gene-Gdh	Gdh	glutamate dehydrogenase, mitochondrial, transcript variant X1	2.323	1.21569	0.000172288	0.020063	yes	up	257.07	260.67	234.63	76.6	98.25	119.58	250.79	98.1433
gene-LOC136844193	LOC136844193	hemocyanin subunit-like, transcript variant X1	14.107	3.81834	0.000174722	0.020063	yes	up	69091.3	28671.9	5527.27	1402.14	1045.83	5760.13	34430.2	2736.03
gene-LOC136855690	LOC136855690	translation machinery-associated protein 16, transcript variant X1	3.3	1.72266	0.000192563	0.0211856	yes	up	7.75	7.09	6.11	1.17	2.25	2.33	6.98333	1.91667
gene-LOC136849294	LOC136849294	-	3.682	1.88047	0.000198226	0.0213242	yes	up	5.51	4.95	3.07	0.93	1.5	0.89	4.51	1.10667
gene-Naprt	Naprt	nicotinate phosphoribosyltransferase	2.249	1.169	0.000212129	0.0224659	yes	up	36.48	47.88	33.74	11.91	18.09	17.41	39.3667	15.8033
gene-Slimp	Slimp	Seryl-tRNA synthetase-like insect mitochondrial protein, transcript variant X1	2.141	1.09854	0.000259261	0.026468	yes	up	7.36	10.06	8.77	3.27	3.18	4.25	8.73	3.56667
gene-LOC136839282	LOC136839282	tektin-2-like, transcript variant X1	20.857	4.38247	0.0002767	0.0275049	yes	up	0.74	0.78	1.07	0.06	0.06	0	0.863333	0.04
gene-LOC136848948	LOC136848948	uncharacterized lncRNA	9.895	3.30664	0.000280061	0.027597	yes	up	2.25	6.76	15.74	0.5	1.27	0.37	8.25	0.713333
gene-LOC136855865	LOC136855865	uncharacterized protein, transcript variant X1	2.318	1.21311	0.000311513	0.0301715	yes	up	2.66	3.07	2.87	0.72	1.12	1.66	2.86667	1.16667
gene-LOC136825023	LOC136825023	uncharacterized lncRNA	856.593	9.74247	0.000352002	0.032966	yes	up	35.73	19.68	0.25	0	0	0	18.5533	0
gene-LOC136856034	LOC136856034	fatty acid hydroxylase domain-containing protein 2-like, transcript variant X2	8.055	3.00996	0.000361259	0.0335556	yes	up	52.69	17.23	9.64	4.21	2.88	2.88	26.52	3.32333
gene-LOC136833353	LOC136833353	protein FAM135A, transcript variant X1	2.6	1.37856	0.000454957	0.0399657	yes	up	0.9	1.14	0.95	0.29	0.31	0.37	0.996667	0.323333
gene-dachs	dachs	unconventional myosin-IXb-like dachs, transcript variant X1	21.15	4.40256	0.000459638	0.0400663	yes	up	0.77	46.82	24.68	1.25	0	1.45	24.09	0.9
gene-LOC136835772	LOC136835772	-	13.607	3.76631	0.000479199	0.0410313	yes	up	17.64	6.9	1.02	0.43	0.29	1.33	8.52	0.683333
gene-LOC136851277	LOC136851277	protein HEXIM2-like, transcript variant X1	2.314	1.21037	0.000481571	0.0410313	yes	up	9.9	18.64	12.68	3.6	7.35	4.68	13.74	5.21
gene-LOC136837358	LOC136837358	dehydrogenase/reductase SDR family member 11-like, transcript variant X6	2.645	1.40316	0.000487126	0.0411949	yes	up	18.18	16.04	15.42	5.05	6.82	5.04	16.5467	5.63667
gene-LOC136830587	LOC136830587	uncharacterized lncRNA	3.773	1.91585	0.000528749	0.0429269	yes	up	1.03	1.65	2.12	0.28	0.2	0.59	1.6	0.356667
gene-LOC136849652	LOC136849652	uncharacterized protein	14.13	3.82069	0.000544445	0.0437564	yes	up	0.06	5.04	6.29	0.13	0.18	0.15	3.79667	0.153333
gene-LOC136845691	LOC136845691	glutamate receptor ionotropic, delta-2-like	57.992	5.85778	0.000567883	0.0450017	yes	up	0.14	0.1	1.39	0.02	0	0	0.543333	0.00666667
gene-LOC136851301	LOC136851301	proton-coupled folate transporter-like	56.028	5.80807	0.000575956	0.045012	yes	up	4.2	1.69	0.03	0.07	0.04	0	1.97333	0.0366667
gene-LOC136836581	LOC136836581	oligosaccharyltransferase complex subunit ostc-B	3.326	1.73367	0.000585274	0.0451179	yes	up	45.47	78.55	42.71	15.25	16.84	11.3	55.5767	14.4633
gene-LOC136851955	LOC136851955	protein rolling stone-like	3.919	1.97048	0.000636259	0.0479269	yes	up	1.35	1.54	2.46	0.41	0.56	0.18	1.78333	0.383333
gene-LOC136849864	LOC136849864	glycoprotein-N-acetylgalactosamine 3-beta-galactosyltransferase 1-like, transcript variant X2	2.517	1.33153	0.000645288	0.0481079	yes	up	6.9	6.76	8.5	2.92	2.51	2.88	7.38667	2.77
gene-LOC136826210	LOC136826210	uncharacterized lncRNA	19.507	4.28595	0.000680669	0.0497635	yes	up	249.76	220.38	14.25	0.93	2.13	25.5	161.463	9.52
gene-LOC136831504	LOC136831504	WD repeat and SOCS box-containing protein 1-like, transcript variant X1	2.977	1.57398	0.000693074	0.0498787	yes	up	125.19	154.31	83.43	30.93	27.37	54.49	120.977	37.5967
gene-LOC136833470	LOC136833470	solute carrier family 49 member 4 homolog, transcript variant X2	3.01	1.58968	0.000699851	0.0498787	yes	up	2.16	3.85	4.86	0.85	1.59	0.68	3.62333	1.04

## Sheet: 24 hpi-68 DEGs
Gene ID	Gene Name	Gene Description	FC(S24/R24)	Log2FC(S24/R24)	Pvalue	Padjust	Significant	Regulate	S24_1	S24_3	S24_2	R24_1	R24_2	R24_3	S24	R24
Down
gene-LOC136854184	LOC136854184	astacin-like metalloendopeptidase	0.026	-5.25272	5.89729e-15	6.24582e-11	yes	down	0.31	0.05	0.08	4.39	4.16	2.61	0.146667	3.72
gene-LOC136832877	LOC136832877	uncharacterized lncRNA	0.001	-9.79398	4.27618e-14	2.26445e-10	yes	down	0.05	0	0.04	24.7	23.51	2.83	0.03	17.0133
gene-fal	fal	falten, transcript variant X2	0.389	-1.36209	8.66151e-13	3.0578e-09	yes	down	42.87	37.11	36.54	75.3	57.27	85.53	38.84	72.7
gene-LOC136831642	LOC136831642	uncharacterized protein	0.308	-1.69926	3.90034e-08	8.26171e-05	yes	down	7.99	3.15	3.9	10.92	10.38	11.78	5.01333	11.0267
gene-LOC136848662	LOC136848662	sodium-coupled monocarboxylate transporter 1-like	0.006	-7.36705	1.17935e-07	0.000178435	yes	down	0.02	0	0	1.5	0.28	0.57	0.00666667	0.783333
gene-LOC136825026	LOC136825026	uncharacterized lncRNA	0.019	-5.70208	1.54156e-07	0.000204083	yes	down	0.86	2.07	0.82	85.37	69.88	1.62	1.25	52.29
gene-LOC136855350	LOC136855350	tripartite motif containing 13-like, transcript variant X1	0.265	-1.91397	1.96584e-07	0.000231336	yes	down	4.77	7.5	4.78	14.95	14.96	17.57	5.68333	15.8267
gene-LOC136835952	LOC136835952	putative aldolase class 2 protein PA3430	0.318	-1.65293	2.70315e-07	0.00028629	yes	down	5.81	5.86	3.39	12.19	9.21	12.53	5.02	11.31
gene-LOC136832136	LOC136832136	uncharacterized lncRNA	0.008	-6.9697	7.30385e-07	0.000532371	yes	down	0	0	0	2.14	2.83	1.77	0	2.24667
gene-LOC136832626	LOC136832626	uncharacterized protein, transcript variant X1	0.165	-2.5951	6.29416e-07	0.000532371	yes	down	0.22	0.42	0.25	1.18	1.37	1.29	0.296667	1.28
gene-LOC136856315	LOC136856315	glycine dehydrogenase (decarboxylating), mitochondrial	0.42	-1.25252	7.16415e-07	0.000532371	yes	down	15.67	14.95	17.41	27.9	25.51	29.22	16.01	27.5433
gene-LOC136832086	LOC136832086	multidrug resistance-associated protein 1-like	0.293	-1.76869	8.98004e-07	0.000567739	yes	down	0.62	0.7	0.44	1.63	1.37	1.31	0.586667	1.43667
gene-LOC136848789	LOC136848789	glutathione S-transferase 1-like	0.169	-2.56377	9.11298e-07	0.000567739	yes	down	2.09	5.18	5.84	23	19.99	15.37	4.37	19.4533
gene-LOC136828520	LOC136828520	organic cation transporter protein-like, transcript variant X1	0.13	-2.94564	1.31615e-06	0.000733651	yes	down	0.16	0.16	0.17	1.04	0.92	0.66	0.163333	0.873333
gene-LOC136840932	LOC136840932	acidic mammalian chitinase-like	0.3	-1.73595	1.54739e-06	0.000814151	yes	down	294.36	237.15	333.98	684.6	817.64	512.67	288.497	671.637
gene-LOC136840938	LOC136840938	chitinase-3-like protein 1, transcript variant X1	0.254	-1.97779	1.61431e-06	0.000814151	yes	down	431.55	374.31	562.45	1017.42	1683.94	1053.26	456.103	1251.54
gene-LOC136830956	LOC136830956	thiol S-methyltransferase TMT1A-like	0.083	-3.58794	3.26851e-06	0.00157349	yes	down	0.24	2.56	2.23	25.77	11.58	10.73	1.67667	16.0267
gene-LOC136830173	LOC136830173	phosphoenolpyruvate carboxykinase, cytosolic [GTP]-like	0.254	-1.97523	6.51164e-06	0.00299847	yes	down	21.49	22.05	9.1	40.5	32.74	77.84	17.5467	50.36
gene-LOC136848149	LOC136848149	C-type lectin domain family 17, member A-like	0.413	-1.27492	7.35748e-06	0.00324679	yes	down	239.89	189.94	157.03	310.04	374.57	298.94	195.62	327.85
gene-LOC136828646	LOC136828646	transmembrane protein 17B-like, transcript variant X1	0.478	-1.06537	8.36626e-06	0.00354428	yes	down	2.75	1.7	2.35	3.95	2.86	4.09	2.26667	3.63333
gene-LOC136840939	LOC136840939	acidic mammalian chitinase-like	0.147	-2.77052	9.94044e-06	0.00392211	yes	down	265.6	858.08	937.68	3181.57	4918.5	2225.68	687.12	3441.92
gene-LOC136837198	LOC136837198	putative neural-cadherin 2, transcript variant X2	0.017	-5.84447	1.12258e-05	0.00409972	yes	down	2.43	0	0	19.95	52.95	16.54	0.81	29.8133
gene-LOC136840937	LOC136840937	chitinase-3-like protein 1	0.333	-1.58808	1.10596e-05	0.00409972	yes	down	1171.78	1089.65	1761.66	2419.02	3057.04	3249.54	1341.03	2908.53
gene-LOC136831700	LOC136831700	uncharacterized protein	0.25	-2.00145	1.23603e-05	0.00436359	yes	down	11.28	2.81	3.8	12.69	15.35	18.96	5.96333	15.6667
gene-LOC136840933	LOC136840933	chitinase-3-like protein 1	0.196	-2.34921	1.38624e-05	0.00473602	yes	down	184.09	414.44	497.85	1378.51	1749.17	974.97	365.46	1367.55
gene-LOC136854616	LOC136854616	uridine phosphorylase 1-like	0.3	-1.7356	1.83046e-05	0.00596665	yes	down	12.11	24.08	14.45	52.9	38.35	37.71	16.88	42.9867
gene-LOC136831289	LOC136831289	uncharacterized lncRNA	0.165	-2.59668	2.62967e-05	0.00819142	yes	down	3.22	0.79	0.77	6.13	7.81	4.41	1.59333	6.11667
gene-LOC136840935	LOC136840935	acidic mammalian chitinase-like	0.287	-1.79851	3.60591e-05	0.0103217	yes	down	1954.63	3005.66	3500.59	7352.78	8455.1	5585.74	2820.29	7131.21
gene-LOC136826797	LOC136826797	ecdysone-induced protein 78C-like, transcript variant X1	0.374	-1.4175	3.91942e-05	0.0109238	yes	down	0.39	0.3	0.29	0.69	0.6	0.56	0.326667	0.616667
gene-LOC136845098	LOC136845098	UDP-glycosyltransferase UGT5-like	0.295	-1.76087	4.2922e-05	0.0116561	yes	down	3.9	5.44	5.69	8.14	12.95	16.31	5.01	12.4667
gene-LOC136839655	LOC136839655	D-altritol 5-dehydrogenase-like, transcript variant X1	0.456	-1.13291	4.84223e-05	0.0122105	yes	down	18.05	17.6	17.64	30.28	28.49	24.89	17.7633	27.8867
gene-LOC136827029	LOC136827029	adenosine deaminase-like, transcript variant X1	0.433	-1.20779	5.10421e-05	0.0122134	yes	down	140.96	124.48	102.61	286.13	136.55	161.45	122.683	194.71
gene-LOC136828856	LOC136828856	uncharacterized protein	0.083	-3.5961	5.12666e-05	0.0122134	yes	down	6.67	9.72	3.48	37.82	112.06	6.66	6.62333	52.18
gene-LOC136829417	LOC136829417	retinol dehydrogenase 11-like, transcript variant X2	0.369	-1.43812	6.40865e-05	0.0147552	yes	down	47.78	55.32	35.07	99.36	95.38	68.21	46.0567	87.65
gene-LOC136847471	LOC136847471	uncharacterized protein	0.115	-3.11783	7.61549e-05	0.0164603	yes	down	11.87	36.52	11.95	212.46	151.75	24.09	20.1133	129.433
gene-LOC136841175	LOC136841175	acidic mammalian chitinase-like	0.282	-1.82856	8.18886e-05	0.0170055	yes	down	704.37	1083.97	1547.82	2734.82	3496.01	2456.96	1112.05	2895.93
gene-LOC136830166	LOC136830166	phosphoenolpyruvate carboxykinase, cytosolic [GTP]-like, transcript variant X2	0.488	-1.03402	9.48794e-05	0.0189598	yes	down	4702.42	4506.21	5272.83	7116.94	5443.52	9264.13	4827.15	7274.86
gene-LOC136852373	LOC136852373	endochitinase-like	0.208	-2.26358	0.000122714	0.0236302	yes	down	585.37	1643.94	1980.82	5780.84	6096	3171.4	1403.38	5016.08
gene-LOC136828047	LOC136828047	UDP-glycosyltransferase UGT5-like	0.276	-1.85666	0.000144647	0.026413	yes	down	12.77	34.52	19.43	63.47	60.53	58.08	22.24	60.6933
gene-LOC136846643	LOC136846643	alkaline phosphatase-like	0.44	-1.18421	0.000206876	0.0359184	yes	down	39.9	43.02	54.77	85.57	72.44	69.66	45.8967	75.89
gene-LOC136849261	LOC136849261	cytochrome P450 3A31-like, transcript variant X2	0.398	-1.33077	0.000222818	0.0374582	yes	down	47.76	62.92	53.01	135.34	85.03	79.36	54.5633	99.91
gene-AcCoAS	AcCoAS	acetyl coenzyme A synthase	0.287	-1.79931	0.00024509	0.0401098	yes	down	5.08	8.21	3.79	17.15	16.72	8.73	5.69333	14.2
gene-LOC136852139	LOC136852139	uncharacterized protein	0.116	-3.10837	0.000246165	0.0401098	yes	down	0.76	4.11	9.68	30.61	47.2	14.85	4.85	30.8867
gene-LOC136850198	LOC136850198	solute carrier organic anion transporter family member 74D-like	0.24	-2.05646	0.000250694	0.0402287	yes	down	0.44	1.54	0.57	3.08	2.19	2.48	0.85	2.58333
gene-LOC136831514	LOC136831514	esterase E4-like, transcript variant X2	0.327	-1.61268	0.000290432	0.0433234	yes	down	28.83	38.36	31.15	102.34	75.33	40.07	32.78	72.58
gene-LOC136849671	LOC136849671	uncharacterized protein, transcript variant X1	0.433	-1.20713	0.000290106	0.0433234	yes	down	7.99	10.02	6.78	11.75	11.16	18.52	8.26333	13.81
gene-wbl	wbl	endoplasmic reticulum protein 29-like protein wbl	0.291	-1.78222	0.000285754	0.0433234	yes	down	1.27	1.66	2.54	6.38	4.61	2.81	1.82333	4.6
gene-LOC136825040	LOC136825040	pancreatic lipase-related protein 2-like, transcript variant X1	0.168	-2.56949	0.000313242	0.046077	yes	down	0.47	1.07	1.43	5.44	5.71	1.62	0.99	4.25667
Up
gene-LOC136856134	LOC136856134	solute carrier family 15 member 2-like	20.768	4.37632	1.66171e-08	4.39978e-05	yes	up	218.56	14.22	33.53	2.76	1.17	4.14	88.77	2.69
gene-LOC136825987	LOC136825987	uncharacterized protein	12.232	3.61262	5.10457e-08	9.01041e-05	yes	up	49.96	22.98	51.02	4.76	0.37	2.42	41.32	2.51667
gene-LOC136826055	LOC136826055	nose resistant to fluoxetine protein 6-like	13.241	3.72695	5.62977e-07	0.000532371	yes	up	111.14	45.17	109.82	7.83	0.48	6.86	88.71	5.05667
gene-LOC136839155	LOC136839155	peritrophin-1-like, transcript variant X1	112.054	6.80805	7.53996e-07	0.000532371	yes	up	29.11	0.58	3.14	0.12	0.07	0	10.9433	0.0633333
gene-LOC136844569	LOC136844569	hemocyanin B chain-like	191.918	7.58435	2.88707e-05	0.00873628	yes	up	0.55	5.88	28.28	0.02	0.1	0	11.57	0.04
gene-LOC136856510	LOC136856510	uncharacterized lncRNA	68.68	6.10182	2.99346e-05	0.00880659	yes	up	6.96	0.89	1.79	0.07	0	0	3.21333	0.0233333
gene-LOC136831194	LOC136831194	transmembrane protein 135-like, transcript variant X4	5.593	2.48364	4.79378e-05	0.0122105	yes	up	63.57	6.87	23.94	4.02	2.41	4.31	31.46	3.58
gene-Lamtor3	Lamtor3	Late endosomal/lysosomal adaptor, MAPK and MTOR activator 3, transcript variant X1	2.066	1.04701	4.81022e-05	0.0122105	yes	up	12.68	9.63	9.87	5.89	3.36	4.5	10.7267	4.58333
gene-LOC136827913	LOC136827913	uncharacterized protein	3.128	1.64537	6.63538e-05	0.0149522	yes	up	5.39	5.93	7.97	0.97	1.31	2.23	6.43	1.50333
gene-LOC136836681	LOC136836681	carbohydrate sulfotransferase 1-like	4.399	2.13702	7.59255e-05	0.0164603	yes	up	10.57	8.72	24.89	1.93	1.81	3.84	14.7267	2.52667
gene-LOC136846612	LOC136846612	uncharacterized protein	2.332	1.22166	7.96169e-05	0.0168645	yes	up	6.37	3.44	3.85	1.29	1.04	1.78	4.55333	1.37
gene-LOC136839677	LOC136839677	-	24.286	4.60207	9.05482e-05	0.0184422	yes	up	4.77	0.33	0.84	0	0.03	0.14	1.98	0.0566667
gene-Hr4	Hr4	Hormone receptor 4, transcript variant X1	21.471	4.42429	0.000106235	0.0208359	yes	up	4.18	0.13	0.28	0.07	0.03	0.03	1.53	0.0433333
gene-LOC136848988	LOC136848988	uncharacterized protein, transcript variant X2	7.064	2.82044	0.000126707	0.0239634	yes	up	15	3.34	3.14	0.61	0.17	1.28	7.16	0.686667
gene-LOC136833955	LOC136833955	eye-specific diacylglycerol kinase-like	2.541	1.34534	0.000168249	0.0302021	yes	up	87.12	82.54	127.55	37.05	18.62	30.82	99.07	28.83
gene-LOC136826036	LOC136826036	uncharacterized lncRNA	2.302	1.20298	0.00017823	0.0314606	yes	up	199.39	134.51	86.11	49.29	26.52	54.08	140.003	43.2967
gene-LOC136854009	LOC136854009	zinc finger protein 235-like, transcript variant X2	2.198	1.13609	0.000215669	0.0368411	yes	up	3.04	1.88	2.75	0.92	0.57	1.03	2.55667	0.84
gene-Blimp-1	Blimp-1	PR domain zinc finger protein 1, transcript variant X6	10.229	3.35456	0.000259398	0.0409507	yes	up	1.72	0.24	1.42	0.04	0.02	0.18	1.12667	0.08
gene-LOC136842548	LOC136842548	juvenile hormone esterase-like	7.636	2.93289	0.000262926	0.0409507	yes	up	6.64	2.24	1.59	0.06	0.11	0.36	3.49	0.176667
gene-LOC136837005	LOC136837005	protein Star-like, transcript variant X1	2.351	1.2331	0.000319274	0.046321	yes	up	23.61	9.09	12.07	3.08	3.46	5.45	14.9233	3.99667

## Sheet: 48 hpi-1170 DEGs
Gene ID	Gene Name	Gene Description	FC(S48/R48)	Log2FC(S48/R48)	Pvalue	Padjust	Significant	Regulate	S48_1	S48_3	S48_2	R48_2	R48_3	R48_1	S48	R48
Down
gene-LOC136844567	LOC136844567	hemocyanin B chain-like	0.045	-4.48021	4.96637e-72	3.00292e-68	yes	down	134.83	154.29	142.86	1617.01	1484.03	1930.1	143.993	1677.05
gene-LOC136830166	LOC136830166	phosphoenolpyruvate carboxykinase, cytosolic [GTP]-like, transcript variant X2	0.113	-3.14063	6.72948e-59	2.03449e-55	yes	down	2107.69	3197.47	3177.67	10144.8	16090.7	13596.8	2827.61	13277.4
gene-LOC136844582	LOC136844582	hemocyanin B chain-like	0.105	-3.25144	1.58299e-38	2.12701e-35	yes	down	3158.12	3546.79	3212.65	16631.4	16288.5	20811.8	3305.85	17910.6
gene-LOC136844576	LOC136844576	hemocyanin	0.092	-3.44508	2.51991e-38	3.04732e-35	yes	down	2337.09	3105.53	2599.73	14670.6	12325.6	16304	2680.78	14433.4
gene-LOC136828075	LOC136828075	UDP-glycosyltransferase UGT5-like	0.075	-3.74554	8.09167e-35	8.15438e-32	yes	down	0.93	1.15	1.49	7.46	10.88	7.42	1.19	8.58667
gene-LOC136844580	LOC136844580	hemocyanin B chain-like	0.093	-3.42982	1.02236e-33	9.51032e-31	yes	down	62.34	72.23	64.87	328.7	274.1	392.47	66.48	331.757
gene-LOC136835700	LOC136835700	hemocyanin subunit 1-like	0.003	-8.57986	2.5856e-30	1.95423e-27	yes	down	0.74	1.02	1.56	331.9	249.7	41.22	1.10667	207.607
gene-l_1_G0469	l(1)G0469	lethal (1) G0469, transcript variant X1	0.236	-2.08291	4.04869e-30	2.88005e-27	yes	down	29.1	37.99	32.62	66.91	81.55	72.65	33.2367	73.7033
gene-LOC136844570	LOC136844570	hemocyanin	0.087	-3.51701	1.49413e-29	1.00381e-26	yes	down	1293.94	1758.5	1454.97	9728.5	7013.33	9135.57	1502.47	8625.8
gene-LOC136844673	LOC136844673	hemocyanin-like	0.085	-3.55446	3.33604e-29	2.1233e-26	yes	down	119.29	101.98	86.32	427.66	642.67	892.32	102.53	654.217
gene-LOC136852869	LOC136852869	pancreatic lipase-related protein 2-like	0.012	-6.41623	6.4026e-29	3.87133e-26	yes	down	1.55	0.63	1.97	26.54	69.87	103.26	1.38333	66.5567
gene-LOC136844572	LOC136844572	hemocyanin B chain-like	0.128	-2.96887	1.86207e-28	1.07229e-25	yes	down	1169.91	1104.13	960.7	3643.74	3239.51	4563.19	1078.25	3815.48
gene-REPTOR	REPTOR	repressed by TOR, transcript variant X1	0.133	-2.91301	3.44377e-27	1.81067e-24	yes	down	1.01	1.5	1.42	5.49	8.06	5.06	1.31	6.20333
gene-LOC136852339	LOC136852339	uncharacterized protein	0.177	-2.49781	8.89783e-27	4.30406e-24	yes	down	6.54	12.31	9.22	22.22	31.93	29.44	9.35667	27.8633
gene-LOC136849263	LOC136849263	cytochrome P450 9e2-like	0.161	-2.63412	5.3482e-25	2.30985e-22	yes	down	2.72	4.21	4.48	11.25	13.54	12.74	3.80333	12.51
gene-LOC136825646	LOC136825646	uncharacterized protein	0.307	-1.70511	3.53866e-24	1.42644e-21	yes	down	117.39	136.51	130.58	171.92	285.15	214.17	128.16	223.747
gene-LOC136844192	LOC136844192	hemocyanin subunit-like	0.006	-7.3111	8.81451e-24	3.43851e-21	yes	down	936.93	1126.25	1245.89	29324.3	60495.2	10788.8	1103.02	33536.1
gene-LOC136828520	LOC136828520	organic cation transporter protein-like, transcript variant X1	0.003	-8.55797	6.41295e-22	2.34944e-19	yes	down	0	0.06	0.03	5.48	9.09	6.06	0.03	6.87667
gene-LOC136836695	LOC136836695	vitelline membrane outer layer protein 1 homolog	0.135	-2.88619	1.23113e-21	4.25372e-19	yes	down	56.17	41.07	44.98	178.66	220.95	158.92	47.4067	186.177
gene-LOC136833792	LOC136833792	cysteine dioxygenase-like	0.156	-2.68452	3.73468e-21	1.25454e-18	yes	down	38.92	31.86	32.55	79.2	133.58	148.8	34.4433	120.527
gene-LOC136852024	LOC136852024	uncharacterized protein, transcript variant X2	0	-11.4505	4.61189e-21	1.50734e-18	yes	down	0	0	0	30.15	32.28	34.74	0	32.39
gene-LOC136828254	LOC136828254	ferritin-like	0.293	-1.77062	1.3335e-20	4.13488e-18	yes	down	13655.5	18592.3	19442.3	24569.5	33106.8	35644.8	17230.1	31107
gene-LOC136834933	LOC136834933	probable 4-coumarate--CoA ligase 3, transcript variant X1	0.066	-3.91872	1.18487e-19	3.58216e-17	yes	down	1.12	1.08	0.97	4.64	15.46	7.01	1.05667	9.03667
gene-LOC136835716	LOC136835716	uncharacterized protein, transcript variant X2	0.093	-3.42601	9.99655e-19	2.87829e-16	yes	down	22.39	15.42	15.75	97.62	138.37	68.88	17.8533	101.623
gene-LOC136845800	LOC136845800	D-beta-hydroxybutyrate dehydrogenase, mitochondrial-like, transcript variant X1	0.227	-2.13915	2.98619e-18	8.20727e-16	yes	down	12.76	13.59	11.61	20.36	34.62	22.67	12.6533	25.8833
gene-LOC136855874	LOC136855874	uncharacterized protein, transcript variant X1	0.283	-1.82312	4.13164e-18	1.11031e-15	yes	down	7.33	10.84	9.25	12.19	20.68	16.75	9.14	16.54
gene-LOC136844581	LOC136844581	-	0.077	-3.70697	1.94264e-17	4.99836e-15	yes	down	0.56	0.75	0.47	3.73	3.17	4.99	0.593333	3.96333
gene-LOC136832588	LOC136832588	phosphoenolpyruvate carboxykinase, cytosolic [GTP]-like, transcript variant X1	0.047	-4.40389	3.12225e-17	7.55149e-15	yes	down	14.29	8.52	9.71	55.84	281.75	110.96	10.84	149.517
gene-LOC136845271	LOC136845271	uncharacterized protein	0.276	-1.85588	6.57904e-15	1.37173e-12	yes	down	7.26	12.3	11.32	14.54	24.94	22.15	10.2933	20.5433
gene-Aldh7A1	Aldh7A1	aldehyde dehydrogenase 7 family member A1	0.296	-1.75546	1.08376e-14	2.22135e-12	yes	down	136.33	165.63	175.89	236.19	266.78	348.78	159.283	283.917
gene-LOC136836960	LOC136836960	purine nucleoside phosphorylase-like	0.265	-1.91589	2.17926e-14	4.3203e-12	yes	down	22.49	24.89	25.16	27.7	59.82	58.88	24.18	48.8
gene-LOC136835774	LOC136835774	-	0.099	-3.33022	2.61412e-14	5.0988e-12	yes	down	321.43	418.75	325.08	2170.61	933.98	3041.26	355.087	2048.62
gene-Ypel	Ypel	Yippee-like	0.16	-2.64733	7.32732e-14	1.38452e-11	yes	down	2.19	1.39	1.49	3.66	7.33	6.7	1.69	5.89667
gene-LOC136848662	LOC136848662	sodium-coupled monocarboxylate transporter 1-like	0.005	-7.56642	7.60007e-14	1.41396e-11	yes	down	0.08	0.02	0	4.56	1.9	1.52	0.0333333	2.66
gene-LOC136830745	LOC136830745	uncharacterized lncRNA	0.163	-2.61407	1.61701e-13	2.9628e-11	yes	down	5.95	5.92	4.42	19.78	15.73	15.89	5.43	17.1333
gene-LOC136854809	LOC136854809	UDP-glycosyltransferase UGT5-like, transcript variant X2	0.157	-2.67226	4.12114e-13	7.11957e-11	yes	down	24.98	27.86	21.59	99.76	108.92	52.55	24.81	87.0767
gene-LOC136849906	LOC136849906	sialin-like, transcript variant X1	0.115	-3.11597	4.73856e-13	8.0709e-11	yes	down	6.47	7.19	5.88	14.15	56.92	24.88	6.51333	31.9833
gene-LOC136849201	LOC136849201	hepatic sodium/bile acid cotransporter-like, transcript variant X2	0.049	-4.35059	8.89635e-13	1.49422e-10	yes	down	0.49	4.1	3.21	19.47	34.73	28.55	2.6	27.5833
gene-LOC136852567	LOC136852567	fructose-bisphosphate aldolase-like	0.311	-1.68404	9.65476e-13	1.59938e-10	yes	down	510.02	477.77	489.44	606.68	898.67	1065.89	492.41	857.08
gene-LOC136851325	LOC136851325	retinoid-inducible serine carboxypeptidase-like	0.297	-1.75195	1.21258e-12	1.98159e-10	yes	down	4.23	4.74	4.13	7.59	9.02	6.66	4.36667	7.75667
gene-LOC136837086	LOC136837086	microtubule-associated proteins 1A/1B light chain 3C-like, transcript variant X1	0.265	-1.91837	1.56532e-12	2.52393e-10	yes	down	23.27	18.66	16.74	31.92	45.8	41.87	19.5567	39.8633
gene-LOC136831700	LOC136831700	uncharacterized protein	0.065	-3.9518	1.91629e-12	3.04917e-10	yes	down	3.39	2.15	0.63	14.98	17.18	19.05	2.05667	17.07
gene-LOC136833780	LOC136833780	putative inorganic phosphate cotransporter	0.098	-3.34382	2.85878e-12	4.43222e-10	yes	down	1.02	0.58	0.36	3.63	3.91	3.09	0.653333	3.54333
gene-LOC136844776	LOC136844776	uncharacterized protein, transcript variant X1	0.094	-3.41227	3.0224e-12	4.62656e-10	yes	down	27.65	30.66	27.57	204.25	76.72	174.41	28.6267	151.793
gene-LOC136848155	LOC136848155	alpha-N-acetylgalactosaminidase-like, transcript variant X2	0.379	-1.40158	5.60483e-12	8.47241e-10	yes	down	931.86	861.56	879.15	1108.81	1343.15	1310.83	890.857	1254.26
gene-Mdh1	Mdh1	malate dehydrogenase 1, transcript variant X2	0.362	-1.46416	8.01194e-12	1.13986e-09	yes	down	515.52	576.83	572.87	737.86	1016.45	686.13	555.073	813.48
gene-LOC136826966	LOC136826966	peroxisomal succinyl-coenzyme A thioesterase-like, transcript variant X1	0.054	-4.22237	8.25976e-12	1.16146e-09	yes	down	0.58	1.04	1.05	3.71	21.53	4.93	0.89	10.0567
gene-LOC136856512	LOC136856512	uncharacterized lncRNA	0.001	-10.659	8.83488e-12	1.22805e-09	yes	down	0	0	0	70.37	14.32	267.29	0	117.327
gene-LOC136830626	LOC136830626	uncharacterized lncRNA	0.003	-8.55208	1.03412e-11	1.40513e-09	yes	down	0	0	0	6.34	10.13	6.73	0	7.73333
gene-LOC136856126	LOC136856126	brachyurin-like	0.259	-1.94991	1.31685e-11	1.7694e-09	yes	down	1074.2	1010.44	1056.12	2264.01	1917.03	2099.76	1046.92	2093.6
gene-LOC136856427	LOC136856427	uncharacterized protein C14orf119, transcript variant X2	0.308	-1.69957	1.34815e-11	1.79155e-09	yes	down	39.61	35.37	30.47	43.83	81.02	63.68	35.15	62.8433
gene-LOC136838681	LOC136838681	formimidoyltransferase-cyclodeaminase-like	0.092	-3.44011	1.79215e-11	2.3557e-09	yes	down	0.24	0.52	0.42	1.66	3.61	1.75	0.393333	2.34
gene-LOC136835697	LOC136835697	-	0.093	-3.41963	4.03127e-11	5.18618e-09	yes	down	3713.88	5255.22	4249.07	21529.2	8313.98	35063.4	4406.06	21635.6
gene-LOC136839159	LOC136839159	uncharacterized protein	0.122	-3.03385	4.871e-11	6.20053e-09	yes	down	65.32	163.41	138.05	335.68	954.63	336.77	122.26	542.36
gene-LOC136847555	LOC136847555	uncharacterized protein	0.19	-2.39647	5.12924e-11	6.46124e-09	yes	down	4.22	7.04	8.46	9.44	22.49	16.51	6.57333	16.1467
gene-LOC136828259	LOC136828259	ferritin-like	0.343	-1.54566	7.49122e-11	9.15064e-09	yes	down	817.32	1226.55	1367.5	1516.79	1799.97	1890.34	1137.12	1735.7
gene-LOC136844967	LOC136844967	uncharacterized protein, transcript variant X2	0.398	-1.33026	8.84851e-11	1.06499e-08	yes	down	19.59	27.12	26.61	30.36	36.14	31.57	24.44	32.69
gene-LOC136847339	LOC136847339	villin-1-like, transcript variant X1	0.438	-1.19068	8.8947e-11	1.06499e-08	yes	down	222.64	252.37	219.84	256.74	315.83	267.98	231.617	280.183
gene-LOC136835346	LOC136835346	legumain-like	0.177	-2.5009	9.70253e-11	1.15032e-08	yes	down	480.08	438.96	470.42	616.64	1821.24	1970.66	463.153	1469.51
gene-L2HGDH	L2HGDH	L-2-hydroxyglutarate dehydrogenase	0.156	-2.68404	1.36522e-10	1.58747e-08	yes	down	6.85	6.43	6.16	10.16	40.31	20.74	6.48	23.7367
gene-LOC136842853	LOC136842853	alpha-mannosidase 2C1-like	0.142	-2.81494	1.39675e-10	1.60866e-08	yes	down	3.31	6.44	5.22	22.8	11.87	17.51	4.99	17.3933
gene-LOC136830173	LOC136830173	phosphoenolpyruvate carboxykinase, cytosolic [GTP]-like	0.035	-4.82113	1.50237e-10	1.71398e-08	yes	down	17.19	3.53	6.95	47.19	318.43	112.93	9.22333	159.517
gene-LOC136847454	LOC136847454	zinc finger BED domain-containing protein 4-like	0.037	-4.74168	1.63738e-10	1.85054e-08	yes	down	0	0.53	0.53	4.15	3.48	6.7	0.353333	4.77667
gene-LOC136856692	LOC136856692	uncharacterized protein	0.301	-1.7329	1.66059e-10	1.8594e-08	yes	down	295.8	397.82	411.85	653.73	649.81	573.25	368.49	625.597
gene-LOC136836690	LOC136836690	techylectin-5B-like, transcript variant X1	0.223	-2.1632	2.32838e-10	2.53667e-08	yes	down	9.48	6.94	6.89	13.47	27.95	15.92	7.77	19.1133
gene-LOC136831256	LOC136831256	kynurenine/alpha-aminoadipate aminotransferase, mitochondrial-like	0.057	-4.12482	2.89445e-10	3.09758e-08	yes	down	0.5	0.42	0.49	4.66	1.47	6.39	0.47	4.17333
gene-LOC136836553	LOC136836553	uncharacterized protein, transcript variant X1	0.058	-4.09632	3.18933e-10	3.3832e-08	yes	down	0.72	0.66	0.77	9.36	5.34	3.25	0.716667	5.98333
gene-LOC136828680	LOC136828680	four-domain proteases inhibitor-like	0.165	-2.59648	4.02369e-10	4.23117e-08	yes	down	5.48	9.74	13.39	28.04	23.36	38.67	9.53667	30.0233
gene-LOC136829793	LOC136829793	glycerophosphocholine phosphodiesterase GPCPD1, transcript variant X3	0.254	-1.97853	4.23604e-10	4.41607e-08	yes	down	3.59	2.78	2.58	4.31	8.74	5.24	2.98333	6.09667
gene-LOC136836679	LOC136836679	ras-related and estrogen-regulated growth inhibitor, transcript variant X2	0.243	-2.0431	4.44174e-10	4.59093e-08	yes	down	1.19	1.11	0.85	1.9	3.16	2.26	1.05	2.44
gene-LOC136854123	LOC136854123	uncharacterized protein, transcript variant X1	0.41	-1.28595	4.81068e-10	4.93013e-08	yes	down	2.14	2.78	2.85	2.58	4.17	3.09	2.59	3.28
gene-LOC136847695	LOC136847695	galactoside alpha-(1,2)-fucosyltransferase 2-like	0.044	-4.51305	5.62009e-10	5.71124e-08	yes	down	0.16	1.47	0.92	13.25	9.04	4.76	0.85	9.01667
gene-LOC136843898	LOC136843898	high affinity copper uptake protein 1-like, transcript variant X1	0.39	-1.35765	5.73152e-10	5.77594e-08	yes	down	76.32	72.5	80.6	86.6	135.24	95.37	76.4733	105.737
gene-LOC136839575	LOC136839575	uncharacterized protein	0.13	-2.9441	7.72893e-10	7.59885e-08	yes	down	8.91	4.69	4.33	13.32	42.89	20.93	5.97667	25.7133
gene-LOC136852277	LOC136852277	ankyrin repeat domain-containing protein 50-like, transcript variant X2	0.032	-4.97819	9.50009e-10	9.19077e-08	yes	down	0	0.15	0.69	5.57	4.96	4.94	0.28	5.15667
gene-Rim2	Rim2	replication in mitochondria 2	0.369	-1.43875	1.05678e-09	1.00628e-07	yes	down	4.7	4.49	4.36	5.51	6.46	7.6	4.51667	6.52333
gene-Iyd	Iyd	Iodotyrosine deiodinase	0.405	-1.30528	1.28554e-09	1.20512e-07	yes	down	76.6	83.4	74.51	70.34	140.27	106.38	78.17	105.663
gene-LOC136842857	LOC136842857	cytochrome P450 9e2-like	0.038	-4.70179	1.33953e-09	1.24607e-07	yes	down	1.2	0.72	0.53	19.8	3.92	6.91	0.816667	10.21
gene-LOC136847204	LOC136847204	putative inorganic phosphate cotransporter, transcript variant X2	0.014	-6.17173	1.50506e-09	1.38937e-07	yes	down	0.18	0.08	0.23	3.24	16.31	0.77	0.163333	6.77333
gene-LOC136840933	LOC136840933	chitinase-3-like protein 1	0.297	-1.7513	1.72012e-09	1.56401e-07	yes	down	670.36	565.61	611.41	1049.24	1421.72	854.73	615.793	1108.56
gene-LOC136845241	LOC136845241	glyoxylate/hydroxypyruvate reductase A-like	0.145	-2.78362	2.32716e-09	2.06929e-07	yes	down	1.88	1.15	1.48	6.7	5.34	4.59	1.50333	5.54333
gene-LOC136832049	LOC136832049	uncharacterized protein	0.098	-3.35192	2.52584e-09	2.22956e-07	yes	down	1.57	1.21	1.11	3.06	15.33	4.6	1.29667	7.66333
gene-LOC136825420	LOC136825420	monocarboxylate transporter 13-like, transcript variant X2	0.23	-2.12129	2.57487e-09	2.25637e-07	yes	down	1.77	2.31	2.35	3.35	4.57	7.39	2.14333	5.10333
gene-Argl	Argl	Argininosuccinate lyase, transcript variant X1	0.43	-1.21594	3.47296e-09	2.99989e-07	yes	down	8.69	12.45	12.44	11	14.63	15.87	11.1933	13.8333
gene-LOC136848810	LOC136848810	L-threonine 3-dehydrogenase-like, transcript variant X1	0.252	-1.98806	3.58582e-09	3.07542e-07	yes	down	11.87	8.9	7.91	21.98	19.56	22.19	9.56	21.2433
gene-LOC136826613	LOC136826613	cytochrome P450 2L1-like, transcript variant X6	0.301	-1.73138	3.8628e-09	3.28963e-07	yes	down	8.22	8.55	7.49	11.57	11.69	18.4	8.08667	13.8867
gene-LOC136848667	LOC136848667	2-amino-1-hydroxyethylphosphonate dioxygenase (glycine-forming)-like, transcript variant X2	0.203	-2.29833	4.27199e-09	3.61267e-07	yes	down	8.16	4.7	5.92	16.25	16.19	14.53	6.26	15.6567
gene-LOC136832106	LOC136832106	uncharacterized protein	0.24	-2.05596	4.63773e-09	3.86787e-07	yes	down	1.25	2.19	1.32	2.44	5.43	2.84	1.58667	3.57
gene-LOC136842679	LOC136842679	cytochrome P450 2L1-like, transcript variant X1	0.303	-1.72081	4.8232e-09	3.99499e-07	yes	down	30.98	26.39	27.22	29.66	41.32	61.64	28.1967	44.2067
gene-LOC136846068	LOC136846068	betaine--homocysteine S-methyltransferase 1-like	0.186	-2.4295	4.96701e-09	4.08612e-07	yes	down	30.43	20.23	24.18	77.35	48.65	83.96	24.9467	69.9867
gene-LOC136828781	LOC136828781	uncharacterized protein, transcript variant X4	0.141	-2.8276	5.33792e-09	4.33231e-07	yes	down	2.04	1.76	1.95	2.76	13.08	7.07	1.91667	7.63667
gene-LOC136838496	LOC136838496	uncharacterized protein, transcript variant X1	0.021	-5.58405	5.73602e-09	4.59375e-07	yes	down	3.43	3.28	1.7	7.89	196.98	16.35	2.80333	73.74
gene-LOC136826965	LOC136826965	-	0.049	-4.35057	6.29463e-09	5.00796e-07	yes	down	0.46	0.91	0.61	1.83	16.97	3.08	0.66	7.29333
gene-LOC136843953	LOC136843953	chitooligosaccharidolytic beta-N-acetylglucosaminidase-like	0.424	-1.23631	6.74074e-09	5.29324e-07	yes	down	344.6	306.92	337.47	342.53	478.34	422.82	329.663	414.563
gene-LOC136848078	LOC136848078	prostaglandin reductase 1-like, transcript variant X5	0.193	-2.373	6.95287e-09	5.42458e-07	yes	down	6.98	5.13	4.96	15.84	25.37	9.88	5.69	17.03
gene-sky	sky	GTPase-activating protein skywalker, transcript variant X1	0.313	-1.67533	7.1145e-09	5.5151e-07	yes	down	1.67	1.98	1.57	1.83	3.77	3.64	1.74	3.08
gene-LOC136839446	LOC136839446	uncharacterized protein, transcript variant X2	0.445	-1.16676	8.03862e-09	6.19179e-07	yes	down	3.62	3.94	3.54	4.05	4.69	4.45	3.7	4.39667
gene-LOC136825044	LOC136825044	endothelial lipase-like, transcript variant X1	0.049	-4.3445	9.61192e-09	7.26481e-07	yes	down	0.31	0.47	0	3.08	1.77	2.88	0.26	2.57667
gene-LOC136854616	LOC136854616	uridine phosphorylase 1-like	0.189	-2.40328	1.05608e-08	7.88346e-07	yes	down	11.36	33.6	25.07	46.22	105.85	53.09	23.3433	68.3867
gene-LOC136835772	LOC136835772	-	0.11	-3.18393	1.07172e-08	7.95108e-07	yes	down	3.02	3.87	3.25	17.9	5.98	22.57	3.38	15.4833
gene-LOC136845072	LOC136845072	sorbitol dehydrogenase-like	0.26	-1.94247	1.23246e-08	9.03279e-07	yes	down	124.85	90.94	85.03	185.5	177.4	254.47	100.273	205.79
gene-LOC136842603	LOC136842603	uncharacterized protein	0.09	-3.48157	1.4524e-08	1.05173e-06	yes	down	0.12	0.24	0.08	0.48	1.73	0.46	0.146667	0.89
gene-LOC136833916	LOC136833916	-	0.091	-3.45639	1.78569e-08	1.25549e-06	yes	down	2.49	0.7	0.49	8.85	6.77	6.29	1.22667	7.30333
gene-LOC136841626	LOC136841626	facilitated trehalose transporter Tret1-like	0.035	-4.85662	2.16329e-08	1.50348e-06	yes	down	0.09	0.07	0.1	0.47	2.85	0.95	0.0866667	1.42333
gene-LOC136830956	LOC136830956	thiol S-methyltransferase TMT1A-like	0.057	-4.13633	2.1952e-08	1.51695e-06	yes	down	2.74	2.07	1.42	33.97	11.55	6.54	2.07667	17.3533
gene-LOC136838442	LOC136838442	xanthine dehydrogenase/oxidase-like	0.152	-2.71429	2.21938e-08	1.52494e-06	yes	down	24.14	63.59	53.87	119.25	289.32	90.7	47.2	166.423
gene-LOC136844193	LOC136844193	hemocyanin subunit-like, transcript variant X1	0.114	-3.1392	2.52229e-08	1.70913e-06	yes	down	13935.1	17630	14920.1	78220.3	24144	103897	15495.1	68753.7
gene-LOC136849708	LOC136849708	failed axon connections homolog, transcript variant X3	0.472	-1.08188	2.54399e-08	1.70913e-06	yes	down	21.46	26.82	24.8	23.78	27.83	29.35	24.36	26.9867
gene-LOC136830744	LOC136830744	uncharacterized protein	0.301	-1.73262	2.83012e-08	1.8702e-06	yes	down	6.8	7.17	5.83	6.54	17.34	12.7	6.6	12.1933
gene-LOC136834858	LOC136834858	sarcosine dehydrogenase, mitochondrial-like, transcript variant X3	0.102	-3.28989	3.2755e-08	2.15275e-06	yes	down	63.91	19.13	18.25	184.26	189.95	173.02	33.7633	182.41
gene-LOC136844983	LOC136844983	serine/arginine repetitive matrix protein 1-like, transcript variant X1	0.291	-1.78106	3.43939e-08	2.24825e-06	yes	down	1.08	1.08	0.99	0.91	1.77	0.79	1.05	1.15667
gene-LOC136839570	LOC136839570	glutamate receptor ionotropic, kainate glr-3-like, transcript variant X1	0.359	-1.47646	3.50297e-08	2.26532e-06	yes	down	19.32	29.71	33.47	39.09	43.03	39.45	27.5	40.5233
gene-LOC136833266	LOC136833266	uncharacterized peptidase C1-like protein F26E4.3	0.248	-2.01116	3.61287e-08	2.31167e-06	yes	down	2.36	3.25	2.47	3.41	9.94	4.95	2.69333	6.1
gene-LOC136849259	LOC136849259	retinol-binding protein pinta-like, transcript variant X9	0.431	-1.21453	3.60237e-08	2.31167e-06	yes	down	690.02	646.28	613.5	731.18	825.46	837	649.933	797.88
gene-LOC136853366	LOC136853366	putative leucine-rich repeat-containing protein DDB_G0290503, transcript variant X1	0.073	-3.77174	3.94008e-08	2.50776e-06	yes	down	0.19	0.4	0.51	0.67	3.01	4.74	0.366667	2.80667
gene-Cndp2	Cndp2	Cytosolic non-specific dipeptidase 2, transcript variant X1	0.485	-1.04407	4.92046e-08	3.0579e-06	yes	down	271.61	305.31	264.6	281.25	318.91	314.75	280.507	304.97
gene-LOC136849838	LOC136849838	-	0.277	-1.85281	4.96221e-08	3.06163e-06	yes	down	14671.4	17220.4	17169.2	26951.8	30324.1	18558.5	16353.7	25278.1
gene-LOC136830620	LOC136830620	gamma-interferon-inducible lysosomal thiol reductase-like	0.328	-1.6092	5.06883e-08	3.09583e-06	yes	down	409.19	304.03	322.29	503.25	725.77	472.51	345.17	567.177
gene-Nep2	Nep2	Neprilysin 2, transcript variant X1	0.344	-1.54055	5.06255e-08	3.09583e-06	yes	down	1.2	1.3	1.18	1.5	2.63	1.59	1.22667	1.90667
gene-LOC136831286	LOC136831286	protein bunched, class 2/F/G isoform-like, transcript variant X1	0.407	-1.29565	6.0349e-08	3.649e-06	yes	down	24.62	22.24	23.67	23.05	34.56	40.32	23.51	32.6433
gene-LOC136832651	LOC136832651	uncharacterized protein	0.302	-1.72959	6.12852e-08	3.68717e-06	yes	down	132.51	128.45	113.59	227.45	173.14	244.99	124.85	215.193
gene-LOC136840937	LOC136840937	chitinase-3-like protein 1	0.303	-1.72261	6.93924e-08	4.1338e-06	yes	down	1893.42	1529.25	1575.34	2902.74	3725.95	2169.15	1666	2932.61
gene-LOC136829887	LOC136829887	uncharacterized lncRNA	0.434	-1.20536	7.36356e-08	4.36508e-06	yes	down	48.26	51.28	48.52	55.3	74.76	50.79	49.3533	60.2833
gene-LOC136856506	LOC136856506	uncharacterized protein, transcript variant X1	0.011	-6.52974	7.53816e-08	4.4252e-06	yes	down	0.92	0.2	0.16	13.77	1.32	36.06	0.426667	17.05
gene-fbp	fbp	fructose-1,6-bisphosphatase	0.258	-1.95262	8.07604e-08	4.6729e-06	yes	down	133.65	76.93	89.93	150.5	218.85	270.51	100.17	213.287
gene-LOC136841806	LOC136841806	uncharacterized protein	0.473	-1.08139	8.25608e-08	4.73179e-06	yes	down	414.5	508.61	489.17	487.39	672.05	468.9	470.76	542.78
gene-LOC136850710	LOC136850710	lysosomal proton-coupled steroid conjugate and bile acid symporter SLC46A3-like, transcript variant X1	0.291	-1.77985	8.24395e-08	4.73179e-06	yes	down	1.74	2.2	2.18	2.72	3.19	5.25	2.04	3.72
gene-LOC136828142	LOC136828142	organic cation transporter-like protein	0.138	-2.85466	8.47331e-08	4.83339e-06	yes	down	4.74	4.93	5.07	12.15	39.51	8.36	4.91333	20.0067
gene-LOC136836732	LOC136836732	aspartate aminotransferase-like, transcript variant X4	0.097	-3.37055	9.4324e-08	5.30539e-06	yes	down	1.53	1.5	1.11	8.49	11.68	2.14	1.38	7.43667
gene-LOC136833751	LOC136833751	-	0.493	-1.02172	1.13631e-07	6.33246e-06	yes	down	2.92	3.01	2.82	2.47	3.67	3.3	2.91667	3.14667
gene-LOC136845078	LOC136845078	Krueppel-like factor 13	0.337	-1.5707	1.18912e-07	6.59633e-06	yes	down	0.72	1.16	0.75	1.19	1.54	1.41	0.876667	1.38
gene-LOC136828011	LOC136828011	protein sax-3-like	0.496	-1.01226	1.26929e-07	6.97704e-06	yes	down	49.52	58.18	48.42	49.93	56.14	57.8	52.04	54.6233
gene-LOC136847389	LOC136847389	solute carrier family 2, facilitated glucose transporter member 8-like	0.078	-3.68712	1.28832e-07	7.04963e-06	yes	down	1.94	0.34	0.6	6	10.97	4.83	0.96	7.26667
gene-T3dh	T3dh	Type III alcohol dehydrogenase	0.362	-1.464	1.31437e-07	7.15977e-06	yes	down	13.45	15.48	13.57	23.28	21.83	19.33	14.1667	21.48
gene-Thor	Thor	eukaryotic translation initiation factor 4E binding protein thor	0.277	-1.8521	1.40474e-07	7.5837e-06	yes	down	89.66	61.93	62.63	91.21	214.09	128.08	71.4067	144.46
gene-LOC136849719	LOC136849719	luciferin sulfotransferase-like	0.035	-4.85531	1.60282e-07	8.61465e-06	yes	down	0.53	2.24	0.99	4.56	53.18	5.19	1.25333	20.9767
gene-LOC136831711	LOC136831711	uncharacterized protein	0.307	-1.70216	1.76673e-07	9.41194e-06	yes	down	2919.85	2648.23	2839.53	5264.25	5376.71	3526.76	2802.54	4722.57
gene-chico	chico	insulin receptor substrate 1 chico, transcript variant X9	0.496	-1.01195	1.87575e-07	9.94887e-06	yes	down	4.15	6.03	5.7	4.96	6.12	5.61	5.29333	5.56333
gene-LOC136852594	LOC136852594	uncharacterized protein	0.413	-1.27751	2.24917e-07	1.17745e-05	yes	down	0.77	0.94	0.96	0.75	1.5	1.25	0.89	1.16667
gene-LOC136849261	LOC136849261	cytochrome P450 3A31-like, transcript variant X2	0.176	-2.50307	2.43292e-07	1.25732e-05	yes	down	53.07	29.36	26.95	139.44	86.09	102.63	36.46	109.387
gene-LOC136849131	LOC136849131	ribokinase, transcript variant X2	0.356	-1.48827	2.5512e-07	1.31284e-05	yes	down	2.78	2.11	2	2.71	3.66	3.86	2.29667	3.41
gene-LOC136830333	LOC136830333	carboxypeptidase B-like	0.413	-1.27695	2.62361e-07	1.33871e-05	yes	down	113.25	104.02	118.27	149.16	148.89	162.78	111.847	153.61
gene-ush	ush	Zinc finger protein ush, transcript variant X1	0.472	-1.08281	3.03079e-07	1.52714e-05	yes	down	2.87	4.34	4.34	3.33	5.35	4.38	3.85	4.35333
gene-LOC136829757	LOC136829757	3-hydroxyanthranilate 3,4-dioxygenase-like, transcript variant X1	0.492	-1.02329	3.1361e-07	1.57364e-05	yes	down	10.66	12.24	10.65	11.81	14.89	12.13	11.1833	12.9433
gene-LOC136856511	LOC136856511	uncharacterized lncRNA	0.004	-7.85482	3.1954e-07	1.59678e-05	yes	down	0.34	0	0	11.96	1.6	20.57	0.113333	11.3767
gene-LOC136848135	LOC136848135	uncharacterized protein	0.405	-1.30463	3.25921e-07	1.60872e-05	yes	down	13.74	11.04	11.26	12.43	20.09	15.81	12.0133	16.11
gene-LOC136835609	LOC136835609	serine hydroxymethyltransferase, mitochondrial-like	0.231	-2.1157	3.30292e-07	1.62367e-05	yes	down	6.43	6.23	5.83	9.14	26.29	9.36	6.16333	14.93
gene-LOC136849171	LOC136849171	uncharacterized lncRNA	0.008	-6.92123	3.50188e-07	1.7145e-05	yes	down	0	0	0	0.38	0.55	0.66	0	0.53
gene-LOC136841175	LOC136841175	acidic mammalian chitinase-like	0.334	-1.58182	3.81279e-07	1.85173e-05	yes	down	1711.95	1332.96	1397.86	2279.28	3020.33	1821.01	1480.92	2373.54
gene-LOC136838357	LOC136838357	uncharacterized lncRNA	0.015	-6.03481	3.85054e-07	1.86259e-05	yes	down	0.27	0	0.2	2.89	9.21	3.69	0.156667	5.26333
gene-LOC136845272	LOC136845272	protein Tob1-like, transcript variant X2	0.41	-1.28617	3.97586e-07	1.91554e-05	yes	down	13.61	18.05	15.61	12.41	28.74	21.88	15.7567	21.01
gene-LOC136850787	LOC136850787	luciferin sulfotransferase-like, transcript variant X1	0.018	-5.75865	4.36042e-07	2.08421e-05	yes	down	0.25	0	0.19	5.54	0.5	4.95	0.146667	3.66333
gene-LOC136830168	LOC136830168	uncharacterized protein	0.137	-2.86291	4.48232e-07	2.13404e-05	yes	down	3.94	2.66	4.69	4.49	27.26	15.82	3.76333	15.8567
gene-smash	smash	smallish	0.388	-1.36517	4.68787e-07	2.22315e-05	yes	down	13.78	12.56	11.49	12.16	18.88	22.79	12.61	17.9433
gene-LOC136852992	LOC136852992	TLC domain-containing protein 3A-like, transcript variant X1	0.298	-1.74799	4.94136e-07	2.33421e-05	yes	down	1.49	0.83	0.96	1.32	1.55	1.74	1.09333	1.53667
gene-LOC136839256	LOC136839256	solute carrier organic anion transporter family member 74D-like, transcript variant X8	0.133	-2.91207	5.13872e-07	2.418e-05	yes	down	5.17	1.95	2.24	5.79	23.13	12.88	3.12	13.9333
gene-LOC136841798	LOC136841798	E3 SUMO-protein ligase EGR2-like, transcript variant X1	0.449	-1.15529	5.19424e-07	2.42525e-05	yes	down	4.07	5.18	4.53	3.76	5.62	6.92	4.59333	5.43333
gene-LOC136845569	LOC136845569	sialin-like, transcript variant X2	0.372	-1.42545	5.18441e-07	2.42525e-05	yes	down	13.56	12.06	11.08	14.5	22.63	15.21	12.2333	17.4467
gene-Aldh	Aldh	Aldehyde dehydrogenase	0.447	-1.16053	5.36147e-07	2.47466e-05	yes	down	235.11	212.09	203.09	237.39	268.41	266.93	216.763	257.577
gene-LOC136852749	LOC136852749	uncharacterized lncRNA	0.086	-3.53507	5.33288e-07	2.47466e-05	yes	down	0.71	0.29	1.16	3.49	2.66	7.34	0.72	4.49667
gene-LOC136856188	LOC136856188	uncharacterized protein, transcript variant X2	0.413	-1.27729	5.35008e-07	2.47466e-05	yes	down	5.99	10.55	10.14	8.94	12.87	10.66	8.89333	10.8233
gene-LOC136832271	LOC136832271	uncharacterized lncRNA, transcript variant X1	0.306	-1.7083	5.64464e-07	2.58563e-05	yes	down	0.59	0.78	0.7	0.83	1.49	1.39	0.69	1.23667
gene-LOC136839568	LOC136839568	dystroglycan 1-like	0.429	-1.22064	5.75942e-07	2.62825e-05	yes	down	137.09	141.45	173.5	176.06	219.17	159.85	150.68	185.027
gene-LOC136847800	LOC136847800	uncharacterized protein, transcript variant X1	0.257	-1.96204	6.76735e-07	3.03102e-05	yes	down	0.42	0.41	0.34	0.45	0.93	1.09	0.39	0.823333
gene-LOC136831642	LOC136831642	uncharacterized protein	0.104	-3.26002	6.97225e-07	3.09983e-05	yes	down	4.52	1	1.17	11.22	11.89	11.91	2.23	11.6733
gene-LOC136834890	LOC136834890	juvenile hormone esterase-like	0.155	-2.69126	7.11895e-07	3.14659e-05	yes	down	131.57	39.91	53.6	169.62	339.2	296.4	75.0267	268.407
gene-LOC136856034	LOC136856034	fatty acid hydroxylase domain-containing protein 2-like, transcript variant X2	0.22	-2.18208	7.12946e-07	3.14659e-05	yes	down	11.03	8	7.63	18.05	13.83	32.36	8.88667	21.4133
gene-LOC136851253	LOC136851253	alcohol dehydrogenase class-3-like	0.346	-1.53262	7.67545e-07	3.36301e-05	yes	down	160.5	196.98	182.18	309.14	232.29	256.13	179.887	265.853
gene-LOC136852373	LOC136852373	endochitinase-like	0.288	-1.79732	7.70625e-07	3.36432e-05	yes	down	3328.13	2437.25	2610.71	5618.56	6117.51	3662.97	2792.03	5133.01
gene-LOC136829365	LOC136829365	G1/S-specific cyclin-D2-like	0.289	-1.79075	7.9059e-07	3.42674e-05	yes	down	3.11	2.15	1.77	3.11	5.55	4.93	2.34333	4.53
gene-LOC136851452	LOC136851452	cytochrome P450 2L1-like	0.228	-2.13506	7.94688e-07	3.4322e-05	yes	down	55.7	26.96	26.44	80.17	103.03	78.78	36.3667	87.3267
gene-LOC136830226	LOC136830226	cytochrome P450 4C1-like, transcript variant X1	0.212	-2.23716	8.66084e-07	3.71403e-05	yes	down	134.47	70.94	67.4	208.87	182.63	306.22	90.9367	232.573
gene-LOC136847255	LOC136847255	sphingosine kinase 1-like	0.29	-1.78719	9.24929e-07	3.93844e-05	yes	down	3.31	2.01	2.01	3.72	6.03	4.12	2.44333	4.62333
gene-LOC136826035	LOC136826035	organic cation/carnitine transporter 2-like, transcript variant X1	0.15	-2.73697	9.59968e-07	4.0733e-05	yes	down	9.58	8.46	6.1	12.43	62.98	17.87	8.04667	31.0933
gene-LOC136829814	LOC136829814	carbohydrate sulfotransferase 5-like	0.494	-1.01633	9.77763e-07	4.10559e-05	yes	down	13.73	14.66	14.87	12.58	15.68	17.67	14.42	15.31
gene-LOC136836082	LOC136836082	guanidinobutyrase-like	0.386	-1.37332	9.94001e-07	4.15932e-05	yes	down	158.2	205.17	186.13	240.15	305.17	178.32	183.167	241.213
gene-LOC136844579	LOC136844579	hemocyanin B chain-like	0.018	-5.81214	1.06935e-06	4.44386e-05	yes	down	0.06	0.11	0.12	0.13	1.55	6.74	0.0966667	2.80667
gene-LOC136826080	LOC136826080	E3 ubiquitin-protein ligase goliath-like, transcript variant X1	0.425	-1.23416	1.16383e-06	4.78715e-05	yes	down	6.76	9.72	8.17	24.95	13.27	18.29	8.21667	18.8367
gene-LOC136835699	LOC136835699	-	0.078	-3.67295	1.31093e-06	5.28789e-05	yes	down	0.33	0.4	0.27	2.27	0.66	3.46	0.333333	2.13
gene-LOC136844577	LOC136844577	hemocyanin B chain-like, transcript variant X2	0.139	-2.84883	1.5203e-06	6.08775e-05	yes	down	3340.3	7396.16	6145.24	28754.8	7602.82	22479.8	5627.23	19612.5
gene-LOC136828438	LOC136828438	organic cation transporter protein-like	0.146	-2.77469	1.59798e-06	6.35669e-05	yes	down	1.61	0.67	0.62	2.71	6.33	2.19	0.966667	3.74333
gene-LOC136850112	LOC136850112	uncharacterized protein, transcript variant X12	0.112	-3.15889	1.63537e-06	6.48409e-05	yes	down	0.34	0.32	0.25	1.04	1.17	2.34	0.303333	1.51667
gene-LOC136855463	LOC136855463	uncharacterized protein, transcript variant X2	0.225	-2.15224	1.80922e-06	7.08055e-05	yes	down	1.32	0.44	0.6	2.17	2.52	2.45	0.786667	2.38
gene-LOC136825650	LOC136825650	beta-1,4-glucuronyltransferase 1-like, transcript variant X1	0.012	-6.3652	1.93419e-06	7.54519e-05	yes	down	0	0.04	0	0.37	0.99	0.89	0.0133333	0.75
gene-LOC136846903	LOC136846903	putative inorganic phosphate cotransporter	0.06	-4.04877	1.96879e-06	7.65547e-05	yes	down	1.03	0.94	0.31	18.15	28.62	9.67	0.76	18.8133
gene-LOC136849802	LOC136849802	acid phosphatase type 7-like	0.406	-1.29934	1.98077e-06	7.6774e-05	yes	down	80.36	67.95	61.64	81.92	88.35	105.04	69.9833	91.77
gene-LOC136830083	LOC136830083	uncharacterized protein	0.071	-3.82374	2.0003e-06	7.71506e-05	yes	down	0.08	0.34	0.12	1.42	0.78	1.75	0.18	1.31667
gene-LOC136845196	LOC136845196	hemocyanin B chain-like	0.003	-8.37954	2.00325e-06	7.71506e-05	yes	down	0.1	0	0.18	0.67	7.55	45.08	0.0933333	17.7667
gene-LOC136835294	LOC136835294	anti-lipopolysaccharide factor-like	0.148	-2.75367	2.10384e-06	8.05119e-05	yes	down	15.81	9.9	7.77	13.63	40.85	72.26	11.16	42.2467
gene-LOC136851725	LOC136851725	glyceraldehyde-3-phosphate dehydrogenase, transcript variant X1	0.451	-1.15026	2.33804e-06	8.86329e-05	yes	down	375	609.98	562.23	573.89	581.01	615.51	515.737	590.137
gene-LOC136825794	LOC136825794	dipeptidase 1-like	0.378	-1.40524	2.40403e-06	9.08496e-05	yes	down	173.97	131.77	146.05	179.48	166	274.79	150.597	206.757
gene-LOC136839246	LOC136839246	cytochrome c1-like, transcript variant X1	0.173	-2.53024	2.54735e-06	9.59662e-05	yes	down	0.84	0.49	0.54	0.79	3.38	2.06	0.623333	2.07667
gene-LOC136845910	LOC136845910	uncharacterized protein, transcript variant X1	0.349	-1.52032	2.59187e-06	9.70386e-05	yes	down	3.91	3.41	4.39	5.72	4.87	7.11	3.90333	5.9
gene-Prx6a	Prx6a	Peroxiredoxin 6a	0.262	-1.93482	2.81681e-06	0.00010449	yes	down	120.94	138.7	129.69	193.98	165.58	426.21	129.777	261.923
gene-Ssadh	Ssadh	succinic semialdehyde dehydrogenase	0.389	-1.36119	3.01708e-06	0.000110761	yes	down	4.07	3.33	2.96	4.03	6.15	4.19	3.45333	4.79
gene-LOC136848279	LOC136848279	uncharacterized protein, transcript variant X1	0.326	-1.61685	3.35637e-06	0.000121888	yes	down	5.93	8.53	6.16	5.86	17.35	11.7	6.87333	11.6367
gene-LOC136850789	LOC136850789	luciferin sulfotransferase-like, transcript variant X1	0.343	-1.54345	3.38652e-06	0.000122614	yes	down	12.83	24.9	17.21	73.97	28.44	38.02	18.3133	46.81
gene-LOC136829077	LOC136829077	organic cation transporter protein-like	0.277	-1.85246	3.42557e-06	0.000123658	yes	down	1.15	2.18	1.27	2.28	4.32	2.12	1.53333	2.90667
gene-LOC136832059	LOC136832059	uncharacterized protein	0.47	-1.08774	3.57659e-06	0.000128725	yes	down	44.45	46.65	45.77	47.82	47.84	40.23	45.6233	45.2967
gene-LOC136834272	LOC136834272	sodium-coupled monocarboxylate transporter 2-like	0.098	-3.35058	3.62933e-06	0.000130236	yes	down	7.7	5.75	5.47	12.99	90.19	11.28	6.30667	38.1533
gene-LOC136848258	LOC136848258	alkylglycerol monooxygenase-like, transcript variant X1	0.345	-1.53709	3.67475e-06	0.000131345	yes	down	53.78	40.29	38.74	67.57	59.44	76.79	44.27	67.9333
gene-TP53INP	TP53INP	Tumor protein p53 inducible nuclear protein, transcript variant X4	0.347	-1.52741	3.68196e-06	0.000131345	yes	down	6.58	7.15	8.03	5.82	16.89	11.96	7.25333	11.5567
gene-LOC136824991	LOC136824991	uncharacterized protein, transcript variant X1	0.156	-2.67807	3.74108e-06	0.000133061	yes	down	7.59	4.67	4.97	19.35	7.43	23.57	5.74333	16.7833
gene-LOC136825016	LOC136825016	zinc finger MYM-type protein 1-like, transcript variant X1	0.363	-1.46072	3.76305e-06	0.00013345	yes	down	1.46	1.17	1.22	1.44	2.18	2.08	1.28333	1.9
gene-LOC136828802	LOC136828802	luciferin sulfotransferase-like, transcript variant X1	0.47	-1.08826	4.08891e-06	0.000143325	yes	down	138.63	232.85	212.16	175.55	282.25	197.51	194.547	218.437
gene-LOC136846546	LOC136846546	-	0.305	-1.71484	4.12185e-06	0.000144062	yes	down	398.71	247.54	246.58	402.51	783.47	467.4	297.61	551.127
gene-LOC136837087	LOC136837087	uncharacterized lncRNA	0.166	-2.59092	4.16221e-06	0.000145054	yes	down	0.07	0.03	0.05	0.12	0.17	0.19	0.05	0.16
gene-LOC136838504	LOC136838504	uncharacterized protein, transcript variant X1	0.485	-1.04399	4.21246e-06	0.000146383	yes	down	8.5	9.27	8.26	6.07	11.59	11.46	8.67667	9.70667
gene-LOC136834267	LOC136834267	uncharacterized protein, transcript variant X1	0.314	-1.67311	4.53115e-06	0.000157006	yes	down	0.76	0.66	0.46	0.79	1.44	0.96	0.626667	1.06333
gene-LOC136833707	LOC136833707	uncharacterized protein	0.012	-6.36604	4.57712e-06	0.000158146	yes	down	0.1	0	0.04	4	0.21	1.01	0.0466667	1.74
gene-LOC136852570	LOC136852570	superoxide dismutase [Cu-Zn]-like, transcript variant X1	0.247	-2.01721	4.74288e-06	0.000162674	yes	down	882.28	1152.61	1204.16	2340.23	3462.68	1084.11	1079.68	2295.67
gene-LOC136855077	LOC136855077	galactosylceramide sulfotransferase-like	0.43	-1.21709	5.12907e-06	0.000173742	yes	down	6.89	8.24	7.12	8.8	8.07	9.83	7.41667	8.9
gene-LOC136842887	LOC136842887	beta-1,4-glucuronyltransferase 1-like, transcript variant X1	0.333	-1.58855	5.42704e-06	0.000181798	yes	down	2.95	2.44	1.72	4.16	2.97	4.09	2.37	3.74
gene-LOC136852999	LOC136852999	LHFPL tetraspan subfamily member 2a protein-like	0.031	-5.00381	5.46016e-06	0.000182403	yes	down	0.03	0	0.05	0.3	0.88	0.26	0.0266667	0.48
gene-LOC136838919	LOC136838919	uncharacterized protein	0.205	-2.28481	6.17198e-06	0.000203928	yes	down	3.46	1.46	1.23	4.05	7.01	5.74	2.05	5.6
gene-LOC136852868	LOC136852868	carbohydrate sulfotransferase 14-like	0.23	-2.12171	6.25412e-06	0.000206079	yes	down	9.05	3.67	4.42	10.24	19.08	12.53	5.71333	13.95
gene-LOC136830630	LOC136830630	thiol S-methyltransferase TMT1A-like	0.274	-1.86972	6.2863e-06	0.000206577	yes	down	14.14	8.61	9.75	20.59	15.62	26.67	10.8333	20.96
gene-LOC136843947	LOC136843947	gamma-butyrobetaine dioxygenase-like, transcript variant X1	0.059	-4.09344	6.43702e-06	0.000209255	yes	down	0.62	0.41	0.42	8.98	2.37	0.77	0.483333	4.04
gene-LOC136832371	LOC136832371	-	0.341	-1.55143	6.75941e-06	0.00021856	yes	down	20.02	14.66	13.07	25.18	19.87	30.07	15.9167	25.04
gene-LOC136835698	LOC136835698	-	0.087	-3.53046	7.02489e-06	0.000226539	yes	down	0.61	0.57	0.96	5.14	0.79	6.33	0.713333	4.08667
gene-LOC136849932	LOC136849932	peroxiredoxin 2-like	0.49	-1.02841	7.13052e-06	0.000229333	yes	down	69.16	92.35	96.49	95.87	103.02	87.47	86	95.4533
gene-LOC136830712	LOC136830712	uncharacterized lncRNA	0.116	-3.11223	7.27793e-06	0.000233256	yes	down	1.05	0.87	0.65	6.91	2.21	1.6	0.856667	3.57333
gene-LOC136851518	LOC136851518	-	0.364	-1.45648	7.29104e-06	0.000233256	yes	down	12.27	9.66	10.27	18.63	17.32	15.48	10.7333	17.1433
gene-LOC136841877	LOC136841877	uncharacterized protein	0.241	-2.0553	7.6543e-06	0.000242463	yes	down	0.47	0.94	1.01	2.15	1.33	1.57	0.806667	1.68333
gene-LOC136844566	LOC136844566	hemocyanin B chain-like	0.113	-3.1398	7.62774e-06	0.000242463	yes	down	1375.57	3383.61	2914.65	14964.8	2516.28	14943.9	2557.94	10808.3
gene-LOC136848194	LOC136848194	uncharacterized protein F13E9.13, mitochondrial, transcript variant X3	0.336	-1.57222	7.73767e-06	0.000244312	yes	down	5.98	4.53	7.67	9.55	8.83	10.05	6.06	9.47667
gene-muskelin	muskelin	muskelin 1, transcript variant X1	0.407	-1.29582	8.0351e-06	0.000252144	yes	down	3.29	3.35	2.99	3.21	6.13	3.48	3.21	4.27333
gene-LOC136850649	LOC136850649	-	0.092	-3.44715	8.18857e-06	0.000255218	yes	down	0.49	0.58	0.86	0.83	7.78	3.63	0.643333	4.08
gene-fng	fng	Fringe glycosyltransferase	0.284	-1.81708	8.70902e-06	0.000270047	yes	down	0.68	0.45	0.41	1	1.09	0.79	0.513333	0.96
gene-LOC136828840	LOC136828840	zinc finger protein jing-like, transcript variant X1	0.388	-1.36735	8.7866e-06	0.000271074	yes	down	1.03	1.48	1.22	0.94	2.25	2.08	1.24333	1.75667
gene-LOC136850233	LOC136850233	beta-mannosidase-like	0.283	-1.82242	8.78698e-06	0.000271074	yes	down	64.63	35.16	38.78	94.86	93.1	73.86	46.19	87.2733
gene-LOC136853714	LOC136853714	probable tubulin polyglutamylase TTLL2	0.023	-5.46573	9.17286e-06	0.000281541	yes	down	0.02	0.06	0.06	0.18	2.43	0.17	0.0466667	0.926667
gene-LOC136855479	LOC136855479	lysosomal proton-coupled steroid conjugate and bile acid symporter SLC46A3-like, transcript variant X1	0.394	-1.34418	1.01795e-05	0.000307751	yes	down	1.87	1.96	1.93	2.09	3.79	2.05	1.92	2.64333
gene-LOC136826252	LOC136826252	eukaryotic elongation factor 2 kinase-like, transcript variant X2	0.315	-1.66495	1.03862e-05	0.000311663	yes	down	23.24	14.06	13.45	19.82	34.14	35.99	16.9167	29.9833
gene-Nagk	Nagk	N-acetylglucosamine kinase, transcript variant X1	0.431	-1.21391	1.07201e-05	0.000320888	yes	down	146.94	129.73	133.41	103.32	224.03	200.17	136.693	175.84
gene-LOC136848740	LOC136848740	uncharacterized protein	0.328	-1.6083	1.08548e-05	0.000323317	yes	down	7.55	5.4	4.33	5.86	11.82	11.69	5.76	9.79
gene-LOC136855859	LOC136855859	sucrase-isomaltase, intestinal-like	0.203	-2.29703	1.08423e-05	0.000323317	yes	down	1381.93	464.91	543.97	1541.49	2535.42	2575.13	796.937	2217.35
gene-LOC136851881	LOC136851881	alpha-L-fucosidase-like	0.267	-1.90392	1.12839e-05	0.000335273	yes	down	61.81	28.26	31.73	76.54	81.85	88.83	40.6	82.4067
gene-Glo1	Glo1	Glyoxalase 1, transcript variant X2	0.415	-1.26979	1.14685e-05	0.000339923	yes	down	4.54	4.01	3.61	3.36	7.24	5.85	4.05333	5.48333
gene-LOC136855924	LOC136855924	uncharacterized protein, transcript variant X1	0.377	-1.40567	1.15419e-05	0.000341262	yes	down	2609.55	2296.95	2467.63	3263.79	2743.52	4227.19	2458.04	3411.5
gene-LOC136828780	LOC136828780	uncharacterized protein	0.055	-4.18514	1.171e-05	0.000345387	yes	down	0.23	0.06	0.13	0.74	0.36	2.93	0.14	1.34333
gene-LOC136849839	LOC136849839	crustapain-like	0.425	-1.23586	1.17522e-05	0.00034579	yes	down	19389.9	16667.9	16967.7	22839.3	22287.9	20200.5	17675.2	21775.9
gene-LOC136825260	LOC136825260	chitinase-3-like protein 1	0.394	-1.34228	1.2192e-05	0.00035616	yes	down	157.72	117.88	134.14	146.5	253.45	155.8	136.58	185.25
gene-LOC136854184	LOC136854184	astacin-like metalloendopeptidase	0.04	-4.63166	1.27616e-05	0.000369201	yes	down	0.12	0.22	0.09	1.54	4.31	0.18	0.143333	2.01
gene-Sam-S	Sam-S	S-adenosylmethionine Synthetase, transcript variant X2	0.392	-1.35288	1.33174e-05	0.000383447	yes	down	1843.37	2118.7	2251.9	1472.83	4202.44	3169.27	2071.32	2948.18
gene-LOC136834203	LOC136834203	phospholipase A2 inhibitor	0.126	-2.98503	1.3487e-05	0.000387086	yes	down	0.94	0.61	0.61	0.69	3.07	5.99	0.72	3.25
gene-LOC136850817	LOC136850817	acyl-CoA synthetase short-chain family member 3, mitochondrial	0.419	-1.25339	1.36888e-05	0.000391343	yes	down	7.56	6.17	5.01	6.81	8.92	8.35	6.24667	8.02667
gene-ry	ry	xanthine dehydrogenase rosy	0.347	-1.52541	1.43453e-05	0.000407022	yes	down	9.08	5.65	5.28	7.86	12.62	11.27	6.67	10.5833
gene-LOC136839490	LOC136839490	uncharacterized lncRNA, transcript variant X2	0.147	-2.76381	1.50302e-05	0.000422473	yes	down	1.2	0.36	0.36	1.36	3.21	2.46	0.64	2.34333
gene-LOC136844805	LOC136844805	NPC intracellular cholesterol transporter 2 homolog a-like	0.259	-1.94699	1.51586e-05	0.000422473	yes	down	26.14	14.59	15.67	19.79	63.92	41.02	18.8	41.5767
gene-LOC136849671	LOC136849671	uncharacterized protein, transcript variant X1	0.255	-1.97159	1.50304e-05	0.000422473	yes	down	10.88	5.57	4.43	10.99	14.69	19.22	6.96	14.9667
gene-LOC136856503	LOC136856503	uncharacterized lncRNA	0.041	-4.60793	1.51358e-05	0.000422473	yes	down	2.96	0.43	1.01	4.98	4.28	54.38	1.46667	21.2133
gene-LOC136848160	LOC136848160	palmitoyl-protein thioesterase 1-like	0.364	-1.4562	1.52695e-05	0.000423518	yes	down	299.44	201.13	181.27	312.95	347.21	341.44	227.28	333.867
gene-LOC136825296	LOC136825296	pyridine nucleotide-disulfide oxidoreductase domain-containing protein 2-like, transcript variant X1	0.327	-1.61402	1.54014e-05	0.000426198	yes	down	8.37	7.92	7.68	13.3	26.29	8.09	7.99	15.8933
gene-LOC136835187	LOC136835187	glutathione peroxidase-like	0.362	-1.46688	1.56062e-05	0.000430881	yes	down	1969.84	1744.72	1811.18	2949.38	2518.44	2427.76	1841.91	2631.86
gene-LOC136849127	LOC136849127	arylsulfatase A-like	0.297	-1.75068	1.64557e-05	0.000451245	yes	down	33.36	16.57	19	31.46	44.5	51.68	22.9767	42.5467
gene-LOC136825397	LOC136825397	tetratricopeptide repeat protein 36 homolog, transcript variant X1	0.033	-4.91762	1.69552e-05	0.000463889	yes	down	0	0.19	0.62	7.4	0.8	3.55	0.27	3.91667
gene-LOC136843777	LOC136843777	L-fucono-1,5-lactonase-like, transcript variant X1	0.357	-1.48557	1.71045e-05	0.000466917	yes	down	27.46	20.52	20.52	31.03	27.74	42.92	22.8333	33.8967
gene-LOC136848855	LOC136848855	beta-galactosidase-like	0.245	-2.02723	1.81635e-05	0.000491389	yes	down	87.01	38.51	46.82	134.03	100.64	139.44	57.4467	124.703
gene-LOC136850206	LOC136850206	uncharacterized lncRNA	0.147	-2.76548	1.83865e-05	0.000494106	yes	down	0.99	0.47	1.2	2.09	2.68	4.98	0.886667	3.25
gene-LOC136847941	LOC136847941	uncharacterized protein	0.119	-3.07438	1.92286e-05	0.000514451	yes	down	178.05	57.52	50.62	114.86	361.12	797.88	95.3967	424.62
gene-LOC136852996	LOC136852996	organic cation transporter protein-like, transcript variant X1	0.088	-3.5099	2.00025e-05	0.000531626	yes	down	0.05	0.19	0.28	1.53	0.28	1.04	0.173333	0.95
gene-LOC136847129	LOC136847129	hydroxyproline dehydrogenase-like	0.3	-1.73547	2.04187e-05	0.000541499	yes	down	23.78	43.78	39.99	63.8	86.82	35.78	35.85	62.1333
gene-LOC136845096	LOC136845096	UDP-glycosyltransferase UGT5-like	0.214	-2.22306	2.13397e-05	0.000564685	yes	down	33.68	33.58	35.72	99.27	33.85	100.8	34.3267	77.9733
gene-LOC136838777	LOC136838777	probable glutamate receptor, transcript variant X1	0.006	-7.42973	2.14613e-05	0.000566662	yes	down	0.64	0.05	0	35.31	3.96	20.97	0.23	20.08
gene-LOC136849990	LOC136849990	uncharacterized lncRNA	0.405	-1.30414	2.20369e-05	0.000580594	yes	down	1137.71	1261.38	1407.05	1786.38	1530.02	1423.29	1268.71	1579.9
gene-LOC136828129	LOC136828129	lysosomal acid glucosylceramidase-like	0.465	-1.10401	2.34247e-05	0.000611825	yes	down	416.35	376.52	354.76	373.32	404.7	524.05	382.543	434.023
gene-LOC136830228	LOC136830228	beta-galactosidase-1-like protein 2, transcript variant X2	0.26	-1.94538	2.37192e-05	0.000618181	yes	down	435.38	215.15	242.44	658.23	756.31	422.49	297.657	612.343
gene-LOC136849302	LOC136849302	centromere protein L-like, transcript variant X1	0.424	-1.23882	2.38012e-05	0.000618984	yes	down	5.91	4.63	5.33	5.6	6.62	7.93	5.29	6.71667
gene-LOC136849034	LOC136849034	uncharacterized protein	0.145	-2.78105	2.40471e-05	0.00062393	yes	down	78.27	24.13	25.16	73.73	143.84	293.28	42.52	170.283
gene-smg	smg	sterile alpha motif domain containing protein 4 smaug, transcript variant X3	0.454	-1.13954	2.40945e-05	0.00062393	yes	down	6.84	6.83	5.99	6.58	7.05	9.5	6.55333	7.71
gene-LOC136847410	LOC136847410	ectonucleotide pyrophosphatase/phosphodiesterase family member 3-like	0.497	-1.00756	2.4184e-05	0.000624907	yes	down	153.48	205.4	220.9	178.24	268.94	172.93	193.26	206.703
gene-LOC136838680	LOC136838680	brain tumor protein-like, transcript variant X1	0.452	-1.14635	2.44069e-05	0.000629324	yes	down	0.61	0.68	0.68	0.5	1	0.87	0.656667	0.79
gene-LOC136833232	LOC136833232	uncharacterized protein, transcript variant X1	0.222	-2.17391	2.44739e-05	0.000629708	yes	down	0.87	0.41	0.38	1.25	1.39	1.64	0.553333	1.42667
gene-LOC136856338	LOC136856338	organic cation transporter protein-like, transcript variant X2	0.283	-1.82349	2.53532e-05	0.000650947	yes	down	4.01	5.08	5.14	11.9	6.64	6.8	4.74333	8.44667
gene-LOC136825256	LOC136825256	-	0.455	-1.13757	2.58159e-05	0.000660024	yes	down	610.41	473.65	567.41	608.29	764.5	576.34	550.49	649.71
gene-LOC136843758	LOC136843758	protein abrupt-like, transcript variant X1	0.474	-1.07575	2.62399e-05	0.000666638	yes	down	4.48	3.86	3.83	3.38	6.25	5.12	4.05667	4.91667
gene-LOC136849765	LOC136849765	sulfotransferase 1C4-like	0.163	-2.61286	2.66296e-05	0.00067512	yes	down	6.73	11.06	9.51	16.34	53.91	8.48	9.1	26.2433
gene-LOC136847317	LOC136847317	3 beta-hydroxysteroid dehydrogenase/Delta 5-->4-isomerase-like, transcript variant X2	0.384	-1.38116	2.69215e-05	0.000681091	yes	down	70.21	45.04	47.03	68.89	86.89	70.74	54.0933	75.5067
gene-LOC136853404	LOC136853404	proton-coupled amino acid transporter-like protein pathetic, transcript variant X1	0.496	-1.01066	2.70133e-05	0.00068111	yes	down	10.16	10.44	8.11	7.5	11.54	11.78	9.57	10.2733
gene-LOC136842902	LOC136842902	protein charybde-like	0.155	-2.69022	3.01963e-05	0.000751366	yes	down	13.92	46.11	29.86	146.22	96.21	35.25	29.9633	92.56
gene-LOC136852371	LOC136852371	endochitinase-like	0.325	-1.62034	3.05276e-05	0.00075805	yes	down	6602.23	4920.11	5314.11	10644.1	10268.8	6144.12	5612.15	9019.01
gene-LOC136843985	LOC136843985	gamma-butyrobetaine dioxygenase-like	0.032	-4.9665	3.15338e-05	0.000779832	yes	down	0	0.28	0.07	3.4	1.21	0.37	0.116667	1.66
gene-LOC136829915	LOC136829915	uncharacterized protein	0.462	-1.11527	3.19133e-05	0.000787607	yes	down	91.92	81.6	72.06	88.87	90.66	101.6	81.86	93.71
gene-LOC136840577	LOC136840577	protein abrupt-like, transcript variant X1	0.378	-1.40389	3.30912e-05	0.000814633	yes	down	0.42	0.46	0.36	0.47	0.53	0.74	0.413333	0.58
gene-LOC136836711	LOC136836711	uncharacterized protein	0.398	-1.32889	3.32239e-05	0.000814963	yes	down	192.09	223.57	235.93	325.85	244.35	350.18	217.197	306.793
gene-LOC136827026	LOC136827026	uncharacterized lncRNA	0.414	-1.27099	3.35789e-05	0.000820344	yes	down	1.49	1.72	1.83	2.14	2.54	1.72	1.68	2.13333
gene-LOC136845940	LOC136845940	RILP-like protein homolog	0.476	-1.07004	3.43209e-05	0.00083678	yes	down	5.87	4.78	5.24	4.73	6.17	6.83	5.29667	5.91
gene-LOC136829955	LOC136829955	uncharacterized protein	0.401	-1.31876	3.5379e-05	0.000860842	yes	down	6.56	4.62	5.12	6.86	7.27	7.4	5.43333	7.17667
gene-LOC136844926	LOC136844926	sorbitol dehydrogenase-like	0.168	-2.56933	3.68224e-05	0.000888809	yes	down	52.73	15.87	15.86	111.38	78.57	76.61	28.1533	88.8533
gene-LOC136848143	LOC136848143	uncharacterized protein, transcript variant X2	0.317	-1.65765	3.71805e-05	0.000895664	yes	down	4.01	3.21	3.46	2.87	7.3	8.73	3.56	6.3
gene-LOC136842155	LOC136842155	uncharacterized protein	0.046	-4.44898	3.7652e-05	0.000905219	yes	down	0.28	0.04	0	0.47	1.01	2.24	0.106667	1.24
gene-LOC136840812	LOC136840812	LON peptidase N-terminal domain and RING finger protein 3	0.48	-1.05745	3.78894e-05	0.00090912	yes	down	3.17	4.07	4.35	2.83	5.82	4.44	3.86333	4.36333
gene-LOC136841726	LOC136841726	uncharacterized protein, transcript variant X1	0.284	-1.81832	3.90661e-05	0.000931807	yes	down	3.07	2.66	2.23	4.3	3.08	7.47	2.65333	4.95
gene-LOC136825361	LOC136825361	uncharacterized protein, transcript variant X3	0.331	-1.59325	3.91787e-05	0.000932653	yes	down	30.37	17.59	16.99	29.81	39.99	36.38	21.65	35.3933
gene-LOC136856513	LOC136856513	uncharacterized lncRNA	0.007	-7.19966	3.9629e-05	0.00094152	yes	down	1.77	0	0.19	47.73	4.83	101.04	0.653333	51.2
gene-LOC136845818	LOC136845818	organic solute transporter subunit alpha-like, transcript variant X1	0.457	-1.1309	4.0651e-05	0.000962022	yes	down	16.28	18.96	16.74	21.34	21.85	16.51	17.3267	19.9
gene-LOC136830662	LOC136830662	uncharacterized lncRNA	0.235	-2.08829	4.11222e-05	0.000969378	yes	down	14.6	8.94	9.75	9.02	37.13	35.12	11.0967	27.09
gene-LOC136831514	LOC136831514	esterase E4-like, transcript variant X2	0.237	-2.07871	4.17389e-05	0.000982001	yes	down	25.1	89.14	71.71	134.26	191.28	78.51	61.9833	134.683
gene-LOC136848500	LOC136848500	D-beta-hydroxybutyrate dehydrogenase, mitochondrial-like, transcript variant X2	0.414	-1.27131	4.20722e-05	0.00098792	yes	down	19.58	15.49	14.93	17.02	19.88	28.43	16.6667	21.7767
gene-LOC136832088	LOC136832088	hemocyanin-like	0.209	-2.25935	4.26063e-05	0.000996593	yes	down	106.39	434.66	434.15	675.17	1255.63	545.65	325.067	825.483
gene-LOC136836522	LOC136836522	uncharacterized protein, transcript variant X1	0.068	-3.88058	4.54708e-05	0.00105543	yes	down	0.05	0.11	0.12	0.24	0.56	1.56	0.0933333	0.786667
gene-LOC136835640	LOC136835640	C-type lectin domain family 1 member B-like, transcript variant X1	0.499	-1.00169	4.74992e-05	0.00109572	yes	down	199.2	224.23	238.42	236.73	258.94	195.97	220.617	230.547
gene-Gbs-70E	Gbs-70E	Glycogen binding subunit 70E, transcript variant X3	0.323	-1.63077	4.81995e-05	0.00110393	yes	down	5.97	4.1	4.09	6.13	12.24	5.17	4.72	7.84667
gene-Uro	Uro	Urate oxidase, transcript variant X2	0.499	-1.00199	4.81558e-05	0.00110393	yes	down	7.29	6.49	6.54	5.52	9.37	7.11	6.77333	7.33333
gene-LOC136856044	LOC136856044	fatty acid hydroxylase domain-containing protein 2-like	0.37	-1.4327	4.98261e-05	0.00113474	yes	down	401.14	238.65	235.2	369.92	492.22	424.19	291.663	428.777
gene-LOC136825972	LOC136825972	5-exo-hydroxycamphor dehydrogenase-like	0.213	-2.22936	5.00271e-05	0.00113718	yes	down	2.42	1.61	0.85	3.71	3.1	5.1	1.62667	3.97
gene-LOC136835297	LOC136835297	anti-lipopolysaccharide factor-like	0.364	-1.45768	5.33762e-05	0.0012043	yes	down	106.39	144.45	105.45	82.03	265.85	198.43	118.763	182.103
gene-LOC136835552	LOC136835552	uncharacterized protein	0.241	-2.05124	5.33786e-05	0.0012043	yes	down	4	3	2.26	2.55	11.87	7.74	3.08667	7.38667
gene-LOC136845195	LOC136845195	hemocyanin B chain-like	0.063	-3.99357	5.44861e-05	0.001227	yes	down	0.1	0.25	0.11	0.55	0.31	3	0.153333	1.28667
gene-sls	sls	sallimus	0.489	-1.03152	5.56086e-05	0.00124995	yes	down	4.25	4.63	3.54	2.89	5.2	5.55	4.14	4.54667
gene-Lac	Lac	Lachesin	0.19	-2.39843	6.15139e-05	0.00136493	yes	down	0.21	0.17	0.27	0.34	1.04	0.5	0.216667	0.626667
gene-LOC136847835	LOC136847835	organic cation transporter protein-like, transcript variant X3	0.407	-1.29846	6.23892e-05	0.00137929	yes	down	17.27	12.25	11.76	14.24	25.55	16.56	13.76	18.7833
gene-LOC136833851	LOC136833851	uncharacterized protein	0.107	-3.22248	6.34113e-05	0.00139678	yes	down	0.12	0.08	0.1	0.14	0.66	0.64	0.1	0.48
gene-LOC136832098	LOC136832098	methionine adenosyltransferase 2 subunit beta-like, transcript variant X2	0.343	-1.54282	6.51152e-05	0.00143171	yes	down	10.37	6.61	5.59	10.62	11.36	13.32	7.52333	11.7667
gene-LOC136846175	LOC136846175	atrial natriuretic peptide receptor 1-like, transcript variant X1	0.065	-3.9361	6.59081e-05	0.00144651	yes	down	0.22	0.13	0.05	1.51	1.97	0.27	0.133333	1.25
gene-DIP2	DIP2	disco-interacting protein 2, transcript variant X1	0.412	-1.27857	6.96685e-05	0.00150986	yes	down	2.56	1.97	1.55	1.96	3.21	2.79	2.02667	2.65333
gene-LOC136827754	LOC136827754	poly(A) RNA polymerase gld-2-like	0.415	-1.26919	7.07649e-05	0.00153088	yes	down	0.47	0.72	0.6	0.45	1.02	0.88	0.596667	0.783333
gene-LOC136830363	LOC136830363	cytochrome P450 4c3-like, transcript variant X3	0.452	-1.14607	7.13228e-05	0.00153745	yes	down	280.36	342.34	309.13	367.96	448.83	259.6	310.61	358.797
gene-Ucp4A	Ucp4A	Uncoupling protein 4A, transcript variant X2	0.38	-1.39493	7.45467e-05	0.00159274	yes	down	7.33	4.69	4.41	5.44	9.62	8.98	5.47667	8.01333
gene-DPCoAC	DPCoAC	dephosphocoenzyme A carrier, transcript variant X1	0.226	-2.14277	7.80275e-05	0.00165252	yes	down	2.29	1.18	1.29	1.64	7.42	3.35	1.58667	4.13667
gene-LOC136832449	LOC136832449	trypsin-1-like	0.229	-2.12397	8.1896e-05	0.00171641	yes	down	2.08	1.26	1.11	1.63	6.04	3.3	1.48333	3.65667
gene-LOC136852016	LOC136852016	aromatic-L-amino-acid decarboxylase-like	0.213	-2.23377	8.25698e-05	0.00172754	yes	down	1.06	0.43	0.41	1.72	2.53	2.14	0.633333	2.13
gene-lbk	lbk	lambik	0.359	-1.47801	8.63048e-05	0.0017902	yes	down	0.83	1.15	1.01	0.73	1.64	2.16	0.996667	1.51
gene-LOC136849772	LOC136849772	sulfotransferase 1A1-like, transcript variant X1	0.216	-2.2109	8.79329e-05	0.00182084	yes	down	0.57	0.4	0.72	1.27	1.6	1.08	0.563333	1.31667
gene-LOC136856572	LOC136856572	lysosomal acid glucosylceramidase-like, transcript variant X3	0.37	-1.43531	8.92213e-05	0.00184122	yes	down	0.99	1.17	0.98	0.83	2	1.81	1.04667	1.54667
gene-LOC136835169	LOC136835169	mucin-2	0.189	-2.40437	9.19179e-05	0.00188082	yes	down	3.04	1.64	1.29	1.51	8.26	7.89	1.99	5.88667
gene-LOC136833955	LOC136833955	eye-specific diacylglycerol kinase-like	0.473	-1.07889	9.65531e-05	0.00197233	yes	down	83.54	70.13	72.34	52.36	111.59	98.83	75.3367	87.5933
gene-LOC136840935	LOC136840935	acidic mammalian chitinase-like	0.293	-1.77211	9.76169e-05	0.001984	yes	down	4557.86	2806.21	3104.21	5782.04	10274.6	3571.95	3489.43	6542.86
gene-LOC136832238	LOC136832238	recombining binding protein suppressor of hairless-like, transcript variant X1	0.484	-1.0482	9.86174e-05	0.00199762	yes	down	3.99	3.56	3.08	3.3	4.81	3.66	3.54333	3.92333
gene-LOC136854542	LOC136854542	glutathione S-transferase Mu 6-like	0.182	-2.457	9.8863e-05	0.00199925	yes	down	468.23	289.93	271.52	998.69	312.88	1609.02	343.227	973.53
gene-LOC136831488	LOC136831488	uncharacterized protein	0.247	-2.0156	9.99499e-05	0.0020142	yes	down	1.72	1.37	1.63	1.2	4.18	5.08	1.57333	3.48667
gene-LOC136824993	LOC136824993	uncharacterized protein, transcript variant X1	0.157	-2.66817	0.000102351	0.00205263	yes	down	7.13	1.65	1.35	11.04	12	12.74	3.37667	11.9267
gene-Oscillin	Oscillin	glucosamine-6-phosphate isomerase Oscillin, transcript variant X1	0.378	-1.40211	0.000102228	0.00205263	yes	down	68.9	64.11	74.54	60.41	153.57	70.44	69.1833	94.8067
gene-LOC136849024	LOC136849024	lysosomal alpha-glucosidase-like	0.437	-1.19478	0.000102542	0.00205305	yes	down	21.11	16.97	15.59	18.56	19.98	27.2	17.89	21.9133
gene-LOC136836353	LOC136836353	nudC domain-containing protein 1	0.371	-1.43012	0.000104966	0.00209811	yes	down	1.75	1.5	1.48	1.78	3.53	1.63	1.57667	2.31333
gene-LOC136825644	LOC136825644	fatty acid-binding protein-like	0.374	-1.41979	0.000107438	0.00214397	yes	down	2910.31	1629.44	1681.31	2659.72	3102.73	3183.71	2073.69	2982.05
gene-LOC136833049	LOC136833049	methionine-R-sulfoxide reductase B1-like, transcript variant X1	0.472	-1.08347	0.000107623	0.00214412	yes	down	6.51	6.39	5.87	4.83	7.73	9.12	6.25667	7.22667
gene-LOC136835334	LOC136835334	uncharacterized protein, transcript variant X1	0.171	-2.55198	0.000109552	0.00217538	yes	down	1.49	0.33	0.61	1.34	3.8	2.97	0.81	2.70333
gene-LOC136840258	LOC136840258	uncharacterized protein	0.444	-1.17148	0.000111557	0.00220796	yes	down	74.17	66.16	71.79	82.08	69.22	97.8	70.7067	83.0333
gene-spri	spri	sprint, transcript variant X1	0.397	-1.33175	0.000116327	0.00229112	yes	down	0.98	0.64	0.76	0.88	1.24	1.18	0.793333	1.1
gene-LOC136836500	LOC136836500	techylectin-5A-like	0.041	-4.59743	0.000117501	0.00231046	yes	down	0.56	0.29	0.41	0.19	19.51	1.38	0.42	7.02667
gene-LOC136843222	LOC136843222	pantetheinase-like	0.372	-1.42718	0.000118085	0.00231444	yes	down	123.73	136.13	137.47	162.94	302.99	111.55	132.443	192.493
gene-LOC136846643	LOC136846643	alkaline phosphatase-like	0.182	-2.45999	0.00012174	0.00237453	yes	down	43.97	70.72	74.19	137.42	385.25	47.25	62.96	189.973
gene-LOC136831644	LOC136831644	uncharacterized protein	0.468	-1.09537	0.000122687	0.00238914	yes	down	45.4	37.21	30.32	31.35	51.79	48.57	37.6433	43.9033
gene-LOC136855267	LOC136855267	protein turtle homolog A-like	0.076	-3.72352	0.000126163	0.00244894	yes	down	0.21	0.07	0.02	0.15	0.75	1.37	0.1	0.756667
gene-LOC136839222	LOC136839222	uncharacterized protein, transcript variant X2	0.011	-6.45864	0.000127613	0.00246916	yes	down	0	0	0	0.06	0.21	0.55	0	0.273333
gene-LOC136831103	LOC136831103	connectin-like	0.194	-2.36404	0.000128644	0.00248514	yes	down	0.26	0.41	0.25	0.23	1.03	1.39	0.306667	0.883333
gene-LOC136843393	LOC136843393	cytolytic toxin-alpha-like, transcript variant X1	0.245	-2.03138	0.000131391	0.0025261	yes	down	1.48	1	0.63	1.18	3.82	1.92	1.03667	2.30667
gene-LOC136828723	LOC136828723	carbohydrate sulfotransferase 9-like, transcript variant X1	0.449	-1.15375	0.000131677	0.00252756	yes	down	2.48	4.26	4.61	3.02	5.18	5.39	3.78333	4.53
gene-LOC136828736	LOC136828736	uncharacterized protein, transcript variant X1	0.304	-1.71612	0.000133272	0.00255008	yes	down	2.27	2.31	3.21	1.52	2.16	0.93	2.59667	1.53667
gene-LOC136843869	LOC136843869	uncharacterized protein, transcript variant X3	0.384	-1.38048	0.000133905	0.00255816	yes	down	9.55	10.42	7.23	7.57	20.51	12.06	9.06667	13.38
gene-LOC136844740	LOC136844740	FAD-dependent oxidoreductase domain-containing protein 1-like	0.149	-2.74508	0.000135368	0.00257795	yes	down	74.17	13.8	13.64	101.34	159.3	131.72	33.87	130.787
gene-LOC136826716	LOC136826716	ankyrin repeat domain-containing protein 29-like, transcript variant X3	0.023	-5.43026	0.000140567	0.00265607	yes	down	0.05	0	0	0.32	0.23	0.51	0.0166667	0.353333
gene-LOC136851906	LOC136851906	biotinidase-like	0.339	-1.56119	0.000143943	0.00270296	yes	down	24.16	47.86	52.27	60.96	91.49	39.14	41.43	63.8633
gene-LOC136828786	LOC136828786	uncharacterized protein	0.39	-1.35972	0.000149854	0.00279659	yes	down	2.11	1.42	1.42	2.61	2.44	2.62	1.65	2.55667
gene-LOC136837773	LOC136837773	transmembrane protein 127-like	0.431	-1.2153	0.000155366	0.00286408	yes	down	7.69	15.94	16.49	12.79	17.55	18.68	13.3733	16.34
gene-LOC136849908	LOC136849908	dynein light chain Tctex-type protein 2B-like	0.162	-2.62925	0.000165235	0.00301386	yes	down	0.14	0.07	0.05	0.28	0.23	0.32	0.0866667	0.276667
gene-LOC136835862	LOC136835862	receptor-type tyrosine-protein phosphatase delta-like	0.195	-2.35596	0.000165754	0.00301423	yes	down	0.76	0.72	0.48	0.82	2.59	2.1	0.653333	1.83667
gene-LOC136851447	LOC136851447	uncharacterized protein, transcript variant X1	0.459	-1.12231	0.000166927	0.00303101	yes	down	0.5	0.64	0.59	0.5	0.8	0.73	0.576667	0.676667
gene-LOC136851612	LOC136851612	latrophilin-like protein 1	0.151	-2.72479	0.000168815	0.00306069	yes	down	0.15	0.15	0.13	0.11	0.66	0.81	0.143333	0.526667
gene-LOC136840608	LOC136840608	uncharacterized protein, transcript variant X4	0.334	-1.58126	0.000175085	0.00316488	yes	down	0.28	0.19	0.19	0.29	0.47	0.3	0.22	0.353333
gene-LOC136838440	LOC136838440	N-acetylated-alpha-linked acidic dipeptidase 2-like, transcript variant X1	0.256	-1.96319	0.000177072	0.00319126	yes	down	25.47	10.34	10.63	24.53	57.15	24.54	15.48	35.4067
gene-LOC136854180	LOC136854180	zinc transporter foi-like, transcript variant X1	0.37	-1.43507	0.000178294	0.00320199	yes	down	0.78	0.69	0.52	0.67	1.45	0.81	0.663333	0.976667
gene-Gk1	Gk1	Glycerol kinase 1, transcript variant X2	0.375	-1.41448	0.000182962	0.00327301	yes	down	1.17	1.15	1.22	0.79	2.09	2.36	1.18	1.74667
gene-LOC136852842	LOC136852842	transcription factor GATA-6-like	0.426	-1.23207	0.000190251	0.00338838	yes	down	3.54	3.61	2.91	2.91	4.97	5.88	3.35333	4.58667
gene-Papss	Papss	PAPS synthetase, transcript variant X1	0.493	-1.01901	0.000191215	0.00340053	yes	down	66.21	55.04	56.89	63.2	73.21	55.79	59.38	64.0667
gene-LOC136843760	LOC136843760	uncharacterized protein, transcript variant X1	0.218	-2.19946	0.000193774	0.00343594	yes	down	0.99	0.68	0.71	1.46	1.58	2.45	0.793333	1.83
gene-LOC136850174	LOC136850174	uncharacterized protein, transcript variant X1	0.455	-1.13682	0.000195231	0.00345642	yes	down	0.5	0.54	0.69	0.45	0.82	0.76	0.576667	0.676667
gene-LOC136856195	LOC136856195	kinesin-like protein KIF21A	0.413	-1.27664	0.000195501	0.00345642	yes	down	0.57	0.8	0.68	0.57	0.87	1.26	0.683333	0.9
gene-LOC136849925	LOC136849925	methyl farnesoate epoxidase-like	0.265	-1.91543	0.000195924	0.00345884	yes	down	80.17	26.05	35.25	76.59	130.78	93.55	47.1567	100.307
gene-LOC136835460	LOC136835460	cell adhesion molecule 2-like, transcript variant X3	0.072	-3.80196	0.000197256	0.00347729	yes	down	0.48	0.07	0.13	0.19	1.42	4.01	0.226667	1.87333
gene-LOC136856373	LOC136856373	pancreatic lipase-related protein 2-like	0.466	-1.10295	0.00020032	0.00351592	yes	down	1.09	1.05	0.95	0.82	1.65	1.69	1.03	1.38667
gene-LOC136825370	LOC136825370	mucin-17-like, transcript variant X1	0.35	-1.51416	0.000203288	0.00354742	yes	down	0.23	0.37	0.24	0.42	0.35	0.48	0.28	0.416667
gene-LOC136841600	LOC136841600	trypsin-1-like	0.369	-1.4392	0.000217667	0.00377113	yes	down	6912.25	4180.16	4517.45	7414.31	9882.93	5469.05	5203.29	7588.76
gene-LOC136848600	LOC136848600	cytochrome P450 2L1-like	0.368	-1.44062	0.000228771	0.00395218	yes	down	57.8	71.16	75.98	109.19	124.1	55.06	68.3133	96.1167
gene-LOC136831340	LOC136831340	uncharacterized protein	0.257	-1.96151	0.000229201	0.00395397	yes	down	38.99	29.38	21.11	73.05	29.54	76.02	29.8267	59.5367
gene-LOC136849717	LOC136849717	C-type lectin domain family 17, member A-like	0.378	-1.40531	0.000235475	0.00404488	yes	down	109.1	64.37	66.92	116.51	121.81	97.38	80.13	111.9
gene-LOC136831395	LOC136831395	-	0.241	-2.05492	0.000240291	0.00411009	yes	down	17.52	35.02	37.19	91.04	30.64	57.67	29.91	59.7833
gene-LOC136838501	LOC136838501	thiopurine S-methyltransferase-like, transcript variant X2	0.214	-2.22346	0.000240141	0.00411009	yes	down	0.51	0.3	0.39	0.71	1.09	1.16	0.4	0.986667
gene-LOC136831184	LOC136831184	malate synthase-like	0.398	-1.32925	0.000244626	0.00417834	yes	down	8.34	4.98	4.77	6.37	9.84	8.8	6.03	8.33667
gene-LOC136846545	LOC136846545	alkaline phosphatase-like	0.184	-2.44339	0.000246552	0.00419936	yes	down	717	646.11	704.42	1155.37	4643.61	538.96	689.177	2112.65
gene-LOC136836348	LOC136836348	beta-hexosaminidase subunit beta-like	0.439	-1.18784	0.000247146	0.00420356	yes	down	163.42	106.8	115.53	147.76	158.66	164.44	128.583	156.953
gene-LOC136854125	LOC136854125	transcription initiation protein SPT3 homolog	0.183	-2.45182	0.000254169	0.00431088	yes	down	0.28	0.72	0.26	0.44	1.64	1.73	0.42	1.27
gene-LOC136855981	LOC136855981	phenazine biosynthesis-like domain-containing protein	0.174	-2.52523	0.000272834	0.00459525	yes	down	15.44	7.25	7.36	43.95	9.81	32.94	10.0167	28.9
gene-LOC136836304	LOC136836304	acyl-coenzyme A synthetase ACSM3, mitochondrial-like, transcript variant X1	0.349	-1.51799	0.000275657	0.00463633	yes	down	4.93	2.59	2.73	4.17	5.37	6.29	3.41667	5.27667
gene-LOC136844909	LOC136844909	long-chain-fatty-acid--CoA ligase ACSBG2-like, transcript variant X1	0.333	-1.58464	0.00027707	0.0046435	yes	down	4.81	2.62	2.07	4.45	5.37	5.68	3.16667	5.16667
gene-LOC136833219	LOC136833219	carbohydrate sulfotransferase 11-like, transcript variant X1	0.252	-1.99093	0.000288453	0.00480478	yes	down	2.14	0.78	1.01	3.1	2.65	2.41	1.31	2.72
gene-LOC136831525	LOC136831525	arylsulfatase B-like, transcript variant X1	0.1	-3.32497	0.000291902	0.00484804	yes	down	4.39	1.16	0.73	19.58	11.6	2.71	2.09333	11.2967
gene-LOC136855374	LOC136855374	monocarboxylate transporter 12-B-like, transcript variant X1	0.194	-2.3688	0.000292253	0.00484804	yes	down	2.67	6.34	6.97	7.17	35.44	6.48	5.32667	16.3633
gene-LOC136855923	LOC136855923	uncharacterized protein	0.403	-1.31091	0.000294991	0.00487339	yes	down	1549.85	1382.84	1476.4	1885.21	1322.67	2487.99	1469.7	1898.62
gene-LOC136829066	LOC136829066	uncharacterized protein	0.455	-1.1346	0.000299241	0.00493014	yes	down	0.67	0.81	0.64	0.78	0.84	0.82	0.706667	0.813333
gene-LOC136835826	LOC136835826	-	0.168	-2.57621	0.000301219	0.00494253	yes	down	2.72	2.12	3.2	1.62	20.01	6.84	2.68	9.49
gene-LOC136847721	LOC136847721	procathepsin L-like	0.445	-1.16797	0.00030909	0.005038	yes	down	78.66	74.14	87.46	105.33	103.53	71.36	80.0867	93.4067
gene-Eph	Eph	Eph receptor tyrosine kinase, transcript variant X1	0.14	-2.83395	0.000311967	0.00506171	yes	down	0.16	0.1	0.08	0.1	0.37	0.91	0.113333	0.46
gene-LOC136837124	LOC136837124	solute carrier family 25 member 32	0.394	-1.3455	0.000316789	0.00510111	yes	down	8.75	12.69	11.45	6.82	17.21	21.4	10.9633	15.1433
gene-LOC136831074	LOC136831074	autotransporter adhesin BpaC-like	0.02	-5.63257	0.000327606	0.00522657	yes	down	0	0	0	7.67	7.55	9.8	0	8.34
gene-LOC136855659	LOC136855659	uncharacterized protein	0.092	-3.44807	0.000331499	0.00527034	yes	down	0.06	0.04	0.02	0.1	0.39	0.26	0.04	0.25
gene-LOC136847870	LOC136847870	uncharacterized protein	0.469	-1.09191	0.000332912	0.00527982	yes	down	1861.71	1354.39	1515.19	1723.12	1706.57	1851.2	1577.1	1760.3
gene-LOC136832166	LOC136832166	alpha-L-fucosidase-like	0.369	-1.43893	0.00034322	0.00540437	yes	down	54.77	31.63	39.59	63.93	75.55	43.53	41.9967	61.0033
gene-LOC136826652	LOC136826652	monocarboxylate transporter 12-B-like, transcript variant X1	0.387	-1.37137	0.000348285	0.00545571	yes	down	1	2.36	2.4	2.49	2.54	2.69	1.92	2.57333
gene-LOC136840163	LOC136840163	serine/threonine-protein kinase 11-interacting protein, transcript variant X1	0.426	-1.22977	0.000353143	0.0055104	yes	down	1.24	1.59	1.43	1.03	2.96	1.58	1.42	1.85667
gene-LOC136855846	LOC136855846	probable chitinase 2	0.084	-3.57548	0.000354767	0.00552861	yes	down	0.07	0.09	0.02	0.49	0.54	0.09	0.06	0.373333
gene-LOC136825805	LOC136825805	uncharacterized protein	0.278	-1.8444	0.000355292	0.00552966	yes	down	2.28	2.35	1.55	4.72	2.67	3.81	2.06	3.73333
gene-LOC136831383	LOC136831383	digestive cysteine proteinase 3-like	0.357	-1.48763	0.000357767	0.00556103	yes	down	4931.8	6221.85	6494.41	8958.83	12575.6	4391.54	5882.69	8642.01
gene-LOC136832813	LOC136832813	facilitated trehalose transporter Tret1-like	0.395	-1.34113	0.000361964	0.00561184	yes	down	0.6	0.74	0.67	0.47	1.29	1.03	0.67	0.93
gene-LOC136829434	LOC136829434	lysosomal alpha-mannosidase-like, transcript variant X1	0.44	-1.18528	0.000364766	0.0056336	yes	down	157.22	149.8	154.41	126.18	311.75	144.93	153.81	194.287
gene-Paics	Paics	PAICS bifunctional enzyme	0.297	-1.75351	0.000366146	0.00564723	yes	down	1.33	0.79	0.62	1.2	1.95	1.81	0.913333	1.65333
gene-LOC136832424	LOC136832424	uncharacterized protein	0.414	-1.27083	0.000375288	0.00575934	yes	down	15.2	22.11	23.61	28.83	21.06	24.88	20.3067	24.9233
gene-cN-IIIB	cN-IIIB	cytosolic 5'-nucleotidase IIIB	0.496	-1.01037	0.000382209	0.00582857	yes	down	17.87	13.16	13.76	12.39	21.09	15.86	14.93	16.4467
gene-LOC136834860	LOC136834860	sarcosine dehydrogenase, mitochondrial-like, transcript variant X3	0.031	-5.01174	0.000389389	0.00590826	yes	down	0	0.03	0.03	0.55	0.15	0.15	0.02	0.283333
gene-LOC136849186	LOC136849186	lysosomal alpha-glucosidase-like	0.436	-1.19833	0.000389215	0.00590826	yes	down	3.57	2.86	2.36	2.35	3.98	4.74	2.93	3.69
gene-LOC136839023	LOC136839023	lysozyme C-like	0.206	-2.27821	0.000408163	0.00615451	yes	down	13.11	4.73	6.39	6.36	38.11	25.08	8.07667	23.1833
gene-LOC136834269	LOC136834269	uncharacterized protein, transcript variant X1	0.446	-1.16409	0.000411282	0.00619234	yes	down	8.74	9.56	10.79	7.69	18.61	9.46	9.69667	11.92
gene-LOC136829897	LOC136829897	lachesin-like, transcript variant X2	0.365	-1.45319	0.000412469	0.0061942	yes	down	9.84	7.72	6.03	12.75	8.77	11.58	7.86333	11.0333
gene-LOC136846741	LOC136846741	pantetheinase-like	0.336	-1.57239	0.000413168	0.0061942	yes	down	156.95	67.66	84.59	137.33	232.27	142.33	103.067	170.643
gene-LOC136854588	LOC136854588	oxidized low-density lipoprotein receptor 1-like, transcript variant X1	0.409	-1.28949	0.000414224	0.0061942	yes	down	69.67	53.02	52.44	84.65	61.58	75.96	58.3767	74.0633
gene-LOC136841643	LOC136841643	uncharacterized lncRNA	0.439	-1.18631	0.000417767	0.00620918	yes	down	4.56	6.08	8.51	6.58	7.94	8.81	6.38333	7.77667
gene-LOC136831504	LOC136831504	WD repeat and SOCS box-containing protein 1-like, transcript variant X1	0.385	-1.37749	0.000419707	0.00622763	yes	down	55.25	31.99	26.86	43.73	60.72	59.67	38.0333	54.7067
gene-LOC136835046	LOC136835046	putative serine protease K12H4.7	0.487	-1.03781	0.000431447	0.00638616	yes	down	341.86	286.53	306.82	359.81	336.45	309.47	311.737	335.243
gene-LOC136831393	LOC136831393	digestive cysteine proteinase 2-like	0.279	-1.83964	0.000437598	0.00646138	yes	down	6256.83	3350.52	3474.14	10685.4	5005.45	8617.42	4360.5	8102.76
gene-LOC136838480	LOC136838480	uncharacterized protein, transcript variant X2	0.381	-1.39394	0.000456862	0.00670489	yes	down	1.65	2.3	2.91	1.95	2.11	1.37	2.28667	1.81
gene-sens	sens	senseless, transcript variant X1	0.33	-1.5998	0.000458067	0.00671442	yes	down	0.26	0.68	0.59	0.48	0.76	1.14	0.51	0.793333
gene-LOC136832054	LOC136832054	spermine oxidase-like, transcript variant X1	0.02	-5.66204	0.000459413	0.00672601	yes	down	0	0	0	0.1	0.2	0.31	0	0.203333
gene-LOC136850695	LOC136850695	RNA exonuclease 1 homolog	0.138	-2.85308	0.000481609	0.00700854	yes	down	1.3	0.75	0.42	0.65	6.9	2.62	0.823333	3.39
gene-LOC136831396	LOC136831396	digestive cysteine proteinase 2-like	0.378	-1.40353	0.000491081	0.00712068	yes	down	5770.09	4147.48	4459.29	7925.76	4951.39	6765.58	4792.29	6547.58
gene-LOC136825134	LOC136825134	uncharacterized lncRNA	0.335	-1.57749	0.000495906	0.00718202	yes	down	9962.06	9756.56	11544	18673.1	8500.1	19262.5	10420.9	15478.6
gene-LOC136826203	LOC136826203	arylsulfatase B-like	0.388	-1.36453	0.000515545	0.00740438	yes	down	7	5.24	5.67	8.23	10.71	4.87	5.97	7.93667
gene-LOC136839534	LOC136839534	uncharacterized protein	0.265	-1.91717	0.000526572	0.00751756	yes	down	1445.46	1595.55	1699.43	3955.93	1138.28	3827.64	1580.15	2973.95
gene-LOC136849924	LOC136849924	methyl farnesoate epoxidase-like	0.477	-1.06806	0.000549918	0.00774086	yes	down	1040.89	910.19	1081.98	1125.85	914.96	1287.81	1011.02	1109.54
gene-LOC136855978	LOC136855978	uncharacterized protein, transcript variant X2	0.033	-4.94074	0.000554418	0.00776892	yes	down	0.07	0	0.1	0.84	1.67	0.04	0.0566667	0.85
gene-LOC136837731	LOC136837731	cocaine esterase-like, transcript variant X1	0.228	-2.13022	0.000574241	0.00800069	yes	down	1.83	0.85	0.71	1.19	4.51	2.65	1.13	2.78333
gene-LOC136856510	LOC136856510	uncharacterized lncRNA	0.009	-6.8651	0.000577953	0.00804279	yes	down	2.27	0	0.09	15.89	11.27	136.68	0.786667	54.6133
gene-LOC136854617	LOC136854617	uncharacterized protein	0.473	-1.08025	0.000579977	0.00806168	yes	down	3.06	6.43	4.77	5.16	5.99	4.44	4.75333	5.19667
gene-LOC136831177	LOC136831177	CDK5 regulatory subunit-associated protein 2-like	0.288	-1.79668	0.000597898	0.00825681	yes	down	0.51	0.37	0.31	0.33	0.71	1.27	0.396667	0.77
gene-LOC136847144	LOC136847144	N-acetylgalactosaminyltransferase 6-like, transcript variant X4	0.457	-1.12852	0.000598112	0.00825681	yes	down	16.56	12.68	12	16.56	14.81	16.41	13.7467	15.9267
gene-LOC136830291	LOC136830291	uncharacterized protein	0.016	-5.97445	0.000611643	0.00843397	yes	down	0	0.04	0	0.06	0.18	2.08	0.0133333	0.773333
gene-LOC136856285	LOC136856285	uncharacterized protein	0.436	-1.19869	0.000617963	0.00847282	yes	down	18.57	11.89	12.02	16.23	16.68	19.39	14.16	17.4333
gene-Ndg	Ndg	Nidogen, transcript variant X2	0.448	-1.15989	0.000622885	0.00851136	yes	down	18.25	12.66	12.37	11.99	23.17	20.58	14.4267	18.58
gene-LOC136833538	LOC136833538	protein DENND6A	0.484	-1.04735	0.000631147	0.00860481	yes	down	0.83	1.12	1.08	0.67	1.61	1.14	1.01	1.14
gene-LOC136841568	LOC136841568	sestrin-2-like	0.368	-1.44414	0.000638548	0.0086807	yes	down	0.43	0.44	0.35	0.33	1.04	0.49	0.406667	0.62
gene-homer	homer	homer protein, transcript variant X1	0.391	-1.35589	0.000639978	0.00868603	yes	down	0.22	0.2	0.23	0.17	0.39	0.34	0.216667	0.3
gene-LOC136831313	LOC136831313	juvenile hormone epoxide hydrolase 1-like, transcript variant X2	0.385	-1.37625	0.000648919	0.00877782	yes	down	758.6	433.04	460.85	805.97	657.28	810.72	550.83	757.99
gene-LOC136838688	LOC136838688	protein O-linked-mannose beta-1,2-N-acetylglucosaminyltransferase 1-like, transcript variant X2	0.422	-1.24463	0.000648747	0.00877782	yes	down	4.1	3.16	4.1	4.84	4.35	3.78	3.78667	4.32333
gene-LOC136842318	LOC136842318	delta-1-pyrroline-5-carboxylate dehydrogenase, mitochondrial-like	0.453	-1.14293	0.000650214	0.00878552	yes	down	12.41	9.55	10.88	12.81	16.72	9.32	10.9467	12.95
gene-LOC136854113	LOC136854113	phenoloxidase-activating factor 2-like	0.159	-2.65299	0.000651027	0.00878669	yes	down	2.7	1.7	1.68	0.75	13.04	9.07	2.02667	7.62
gene-LOC136848656	LOC136848656	protein dimmed-like, transcript variant X3	0.467	-1.09735	0.000660057	0.00886705	yes	down	2.62	1.67	1.98	1.9	3.01	2.48	2.09	2.46333
gene-LOC136838801	LOC136838801	uncharacterized protein, transcript variant X2	0.46	-1.12118	0.000672741	0.00900937	yes	down	3.28	4.56	5.35	5.52	5.37	3.96	4.39667	4.95
gene-LOC136849256	LOC136849256	uncharacterized protein, transcript variant X1	0.309	-1.69368	0.000676091	0.00904422	yes	down	10.87	7.09	7.6	10.91	27.97	7.72	8.52	15.5333
gene-LOC136856504	LOC136856504	uncharacterized lncRNA	0.024	-5.36277	0.000697197	0.00924474	yes	down	0.32	0	0	0.62	0.31	6.67	0.106667	2.53333
gene-LOC136840930	LOC136840930	uncharacterized lncRNA	0.114	-3.13313	0.00069979	0.00925882	yes	down	7.89	1.52	0.89	18.21	5.34	24.07	3.43333	15.8733
gene-LOC136843430	LOC136843430	protein bric-a-brac 1-like, transcript variant X1	0.433	-1.20869	0.000703879	0.00928245	yes	down	1.75	1.28	1.64	1.54	1.85	2.46	1.55667	1.95
gene-LOC136847169	LOC136847169	uncharacterized protein, transcript variant X1	0.229	-2.12614	0.000717404	0.00943368	yes	down	4.01	1.44	1.7	3.78	9.65	3.3	2.38333	5.57667
gene-LOC136829749	LOC136829749	KICSTOR complex protein ITFG2-like	0.477	-1.06681	0.000724659	0.00951499	yes	down	9.87	7.68	6.91	5.97	12.73	9.75	8.15333	9.48333
gene-LOC136848362	LOC136848362	T-complex protein 11-like protein 1, transcript variant X3	0.461	-1.11623	0.000744868	0.00974858	yes	down	5.59	5.65	5.11	3.78	6.14	9.07	5.45	6.33
gene-LOC136840052	LOC136840052	zinc finger protein OZF-like, transcript variant X1	0.422	-1.24394	0.000752029	0.00979898	yes	down	0.6	0.79	0.63	0.7	1.08	0.7	0.673333	0.826667
gene-Uxs	Uxs	UDP-xylose synthase	0.379	-1.39795	0.00078901	0.0102267	yes	down	0.71	0.87	1.14	0.72	1.92	1.3	0.906667	1.31333
gene-pug	pug	pug C-1-tetrahydrofolate synthase, cytoplasmic	0.442	-1.17944	0.000794991	0.0102712	yes	down	29.12	19.91	19.37	26.14	36.1	21.74	22.8	27.9933
gene-LOC136826848	LOC136826848	-	0.483	-1.04901	0.000810313	0.0104468	yes	down	4.61	4.86	4.13	5.36	4.41	4.82	4.53333	4.86333
gene-LOC136835303	LOC136835303	cytochrome P450 3A40-like, transcript variant X1	0.296	-1.75571	0.000826163	0.0106118	yes	down	63.07	26.24	19.35	58.56	76.06	70.5	36.22	68.3733
gene-LOC136836712	LOC136836712	vitelline membrane outer layer protein 1-like, transcript variant X1	0.46	-1.12044	0.000826873	0.0106118	yes	down	320.64	200.74	232.37	276.14	282.3	315.03	251.25	291.157
gene-Pdk	Pdk	pyruvate dehydrogenase kinase, transcript variant X1	0.387	-1.36814	0.000827756	0.0106118	yes	down	4.26	4.09	5.08	4.84	4.09	9.49	4.47667	6.14
gene-LOC136847679	LOC136847679	uncharacterized protein	0.344	-1.54094	0.000839585	0.0107165	yes	down	7.76	8.23	6.95	4.41	20.75	13.18	7.64667	12.78
gene-LOC136851231	LOC136851231	cyclin-D-binding Myb-like transcription factor 1, transcript variant X1	0.431	-1.21569	0.000840329	0.0107165	yes	down	1.52	2.23	1.61	1.43	2.07	2.82	1.78667	2.10667
gene-LOC136846145	LOC136846145	uncharacterized lncRNA	0.353	-1.50317	0.000863753	0.0109508	yes	down	4210.06	3314.94	3080.61	2022.72	8048.37	7630.55	3535.2	5900.55
gene-tefu	tefu	Serine/threonine-protein kinase tefu, transcript variant X3	0.357	-1.488	0.000861965	0.0109508	yes	down	2.01	0.93	1.12	1.98	1.84	2.35	1.35333	2.05667
gene-LOC136832656	LOC136832656	uncharacterized protein, transcript variant X3	0.323	-1.63136	0.000867142	0.010969	yes	down	4.41	4.1	4.53	2.62	11	8.57	4.34667	7.39667
gene-LOC136831289	LOC136831289	uncharacterized lncRNA	0.058	-4.10388	0.000878891	0.0110786	yes	down	1.8	0	0	3.82	4.35	4.56	0.6	4.24333
gene-LOC136834437	LOC136834437	peroxiredoxin-like 2A	0.376	-1.41158	0.000880392	0.0110786	yes	down	68.73	32.98	40.95	52.13	62.44	94.17	47.5533	69.58
gene-LOC136836620	LOC136836620	uncharacterized protein	0.265	-1.9172	0.000880017	0.0110786	yes	down	2	3.6	3.31	7.93	8.41	2.89	2.97	6.41
gene-LOC136835045	LOC136835045	5-oxoprolinase, transcript variant X1	0.346	-1.53245	0.000892798	0.0112041	yes	down	1.09	0.56	0.56	0.81	1.06	1.61	0.736667	1.16
gene-LOC136828001	LOC136828001	tripartite motif-containing protein 59-like	0.404	-1.30584	0.000895958	0.0112278	yes	down	2.91	4.8	4.54	2.89	5.29	8.18	4.08333	5.45333
gene-LOC136825810	LOC136825810	aminomethyltransferase, mitochondrial	0.393	-1.34799	0.000905377	0.011299	yes	down	17.53	10.36	10.87	18.32	14.71	19.09	12.92	17.3733
gene-LOC136825037	LOC136825037	uncharacterized protein, transcript variant X1	0.16	-2.64368	0.00090919	0.0113252	yes	down	42.74	77.41	71.29	246.16	311.05	19.83	63.8133	192.347
gene-Naprt	Naprt	nicotinate phosphoribosyltransferase	0.388	-1.36581	0.000911081	0.0113252	yes	down	18.33	18.65	16.59	14.36	45.88	17.32	17.8567	25.8533
gene-LOC136828431	LOC136828431	uncharacterized protein	0.237	-2.07953	0.000920623	0.0114186	yes	down	1001.97	1406.73	1556.46	3588.15	4288.04	706.29	1321.72	2860.83
gene-LOC136838677	LOC136838677	sulfotransferase 1C4-like, transcript variant X3	0.058	-4.1101	0.000939429	0.0116161	yes	down	0.09	0.07	0.07	1.04	0.22	0.6	0.0766667	0.62
gene-LOC136855426	LOC136855426	uncharacterized protein, transcript variant X1	0.143	-2.80908	0.000962586	0.011866	yes	down	0.69	0.08	0.15	0.98	1.74	0.86	0.306667	1.19333
gene-LOC136842575	LOC136842575	-	0.022	-5.51303	0.000969685	0.0119171	yes	down	0	0	0.03	0.79	0.27	0.07	0.01	0.376667
gene-LOC136846776	LOC136846776	uncharacterized oxidoreductase YjmC, transcript variant X1	0.309	-1.69506	0.000968055	0.0119171	yes	down	63.47	43.58	42.65	34.42	172.87	75.73	49.9	94.34
gene-Oat	Oat	Ornithine aminotransferase precursor, transcript variant X1	0.25	-2.00153	0.000969425	0.0119171	yes	down	4.21	1.32	1.84	4.03	3.45	8.65	2.45667	5.37667
gene-LOC136834991	LOC136834991	uncharacterized protein	0.011	-6.47642	0.000977926	0.0120062	yes	down	0.08	0	0	0.05	0.1	3.39	0.0266667	1.18
gene-LOC136836366	LOC136836366	-	0.01	-6.5914	0.00098648	0.0120744	yes	down	0	0	0	0.1	1.81	0.05	0	0.653333
gene-LOC136825586	LOC136825586	uncharacterized PE-PGRS family protein PE_PGRS34-like	0.22	-2.18693	0.000989491	0.012099	yes	down	0.53	1.28	0.58	1.41	1.17	3.67	0.796667	2.08333
gene-LOC136829244	LOC136829244	fatty acid-binding protein-like	0.135	-2.88928	0.0010002	0.0122176	yes	down	0.08	0.18	0.38	0.76	1.47	0.36	0.213333	0.863333
gene-LOC136843173	LOC136843173	-	0.287	-1.80301	0.00100223	0.0122177	yes	down	16.63	9.8	9.67	31.26	12.8	19.71	12.0333	21.2567
gene-LOC136846148	LOC136846148	cytidine deaminase-like	0.351	-1.51049	0.00104306	0.0125886	yes	down	114.86	62.28	67.13	77.76	221.72	97.59	81.4233	132.357
gene-LOC136839230	LOC136839230	collagen alpha-1(II) chain-like, transcript variant X1	0.073	-3.77081	0.00107805	0.0129078	yes	down	0.49	0.31	0.71	0.1	11.81	0.97	0.503333	4.29333
gene-LOC136849122	LOC136849122	5-phosphohydroxy-L-lysine phospho-lyase-like, transcript variant X2	0.429	-1.22156	0.00107759	0.0129078	yes	down	6.63	4.75	5.54	4.56	11.28	6.86	5.64	7.56667
gene-alpha-Man-IIb	alpha-Man-IIb	alpha-Mannosidase class II b, transcript variant X1	0.342	-1.5464	0.00107774	0.0129078	yes	down	1.13	1.07	0.74	0.6	2.24	2.01	0.98	1.61667
gene-LOC136843761	LOC136843761	uncharacterized protein	0.316	-1.66141	0.0010823	0.0129458	yes	down	0.17	0.23	0.13	0.22	0.45	0.23	0.176667	0.3
gene-LOC136845048	LOC136845048	phosphatidylcholine:ceramide cholinephosphotransferase 1-like, transcript variant X2	0.391	-1.35401	0.00108861	0.0129985	yes	down	2.12	2.09	2.55	1.45	5.23	2.97	2.25333	3.21667
gene-LOC136841824	LOC136841824	glucose-6-phosphate exchanger SLC37A2-like	0.292	-1.77422	0.00111035	0.0132353	yes	down	22.67	10.49	10.13	33.64	17.75	25.86	14.43	25.75
gene-LOC136850700	LOC136850700	uncharacterized lncRNA, transcript variant X1	0.291	-1.78056	0.00111087	0.0132353	yes	down	0.29	1.79	1.27	1.76	4.38	1.68	1.11667	2.60667
gene-Cdep	Cdep	Chondrocyte-derived ezrin-like domain containing protein, transcript variant X1	0.408	-1.29298	0.00112046	0.0133233	yes	down	1.33	1.11	1.09	0.8	2.42	1.68	1.17667	1.63333
gene-LOC136827941	LOC136827941	uncharacterized protein	0.224	-2.16066	0.00113235	0.0134514	yes	down	8.17	2.1	2.51	9.33	9.11	11.71	4.26	10.05
gene-LOC136834453	LOC136834453	uncharacterized protein, transcript variant X2	0.179	-2.48202	0.00113545	0.013475	yes	down	0.1	0.17	0.11	0.06	0.79	0.38	0.126667	0.41
gene-LOC136853594	LOC136853594	pancreatic triacylglycerol lipase-like	0.413	-1.2746	0.00117763	0.0138802	yes	down	1645.81	1121.23	1113.97	1959.75	1519.76	1420.8	1293.67	1633.44
gene-LOC136830625	LOC136830625	thiol S-methyltransferase TMT1A-like, transcript variant X1	0.481	-1.05583	0.0011825	0.013924	yes	down	126.84	88.16	86.86	77.73	159	104.79	100.62	113.84
gene-LOC136852468	LOC136852468	uncharacterized lncRNA	0.058	-4.1022	0.00118807	0.013976	yes	down	0	0.13	0	0.56	0.2	0.31	0.0433333	0.356667
gene-LOC136844729	LOC136844729	FAD-dependent oxidoreductase domain-containing protein 1-like	0.493	-1.02177	0.00121083	0.0142022	yes	down	8.45	5.99	5.77	5.57	9	7.75	6.73667	7.44
gene-LOC136833708	LOC136833708	uncharacterized protein	0.3	-1.73779	0.00122173	0.0142884	yes	down	1902.01	4428.61	4488.4	7098.94	8781.18	2534.84	3606.34	6138.32
gene-LOC136845166	LOC136845166	mpv17-like protein, transcript variant X1	0.287	-1.80024	0.0012386	0.01443	yes	down	2.88	5.14	4.32	3.13	16.73	4.5	4.11333	8.12
gene-LOC136828292	LOC136828292	crustacyanin-C1 subunit-like, transcript variant X2	0.132	-2.92225	0.00125864	0.0146354	yes	down	0	0.58	0.65	0.73	2.64	1.77	0.41	1.71333
gene-LOC136840726	LOC136840726	-	0.268	-1.89804	0.00127578	0.0148061	yes	down	25.89	13.36	14.6	46.76	11.29	89.79	17.95	49.28
gene-LOC136841410	LOC136841410	S-adenosylmethionine-dependent nucleotide dehydratase RSAD2-like	0.266	-1.90872	0.00128185	0.0148481	yes	down	6.03	5.58	4.56	4.72	23.83	4.86	5.39	11.1367
gene-LOC136836428	LOC136836428	uncharacterized protein	0.306	-1.70627	0.00134249	0.0154176	yes	down	16.54	18.45	14.11	14.23	17.5	55.55	16.3667	29.0933
gene-LOC136835828	LOC136835828	legumain-like	0.175	-2.51358	0.00135914	0.015594	yes	down	0.89	0.41	0.56	0.41	4.39	1.5	0.62	2.1
gene-Sesn	Sesn	Sestrin, transcript variant X1	0.415	-1.26919	0.00137552	0.0157521	yes	down	1.19	2.7	2.84	1.5	4.1	3.03	2.24333	2.87667
gene-LOC136826666	LOC136826666	uncharacterized protein	0.358	-1.48039	0.00138241	0.015816	yes	down	54.23	29.49	26.59	38.34	47.92	83.69	36.77	56.65
gene-LOC136846718	LOC136846718	uncharacterized protein	0.479	-1.06242	0.00139646	0.0159121	yes	down	7.33	8.09	7.2	8.89	6.37	9.12	7.54	8.12667
gene-LOC136852935	LOC136852935	thioredoxin domain-containing protein 16-like	0.357	-1.48486	0.00139834	0.0159121	yes	down	0.89	0.66	0.45	0.59	1.57	0.97	0.666667	1.04333
gene-LOC136854177	LOC136854177	trypsin-1-like, transcript variant X1	0.34	-1.55567	0.00139842	0.0159121	yes	down	464.71	201.45	193.1	438.39	584.88	369.62	286.42	464.297
gene-LOC136851423	LOC136851423	glycerol-3-phosphate acyltransferase 3-like	0.121	-3.04581	0.00141084	0.01602	yes	down	1.1	0.74	0.69	2.91	0.3	7.8	0.843333	3.67
gene-Tomosyn	Tomosyn	syntaxin-binding protein tomosyn, transcript variant X1	0.485	-1.04339	0.00141517	0.0160541	yes	down	405.78	397.59	401.44	523.37	458.59	430.73	401.603	470.897
gene-LOC136829657	LOC136829657	uncharacterized lncRNA, transcript variant X1	0.126	-2.99251	0.00142467	0.0161316	yes	down	0.2	0.07	0.04	0.23	0.36	0.73	0.103333	0.44
gene-LOC136854896	LOC136854896	palmitoyl-protein thioesterase ABHD10, mitochondrial-like, transcript variant X4	0.388	-1.36633	0.00142437	0.0161316	yes	down	11.97	13.99	14.11	20.64	25.17	9.61	13.3567	18.4733
gene-LOC136852925	LOC136852925	venom carboxylesterase-6-like	0.413	-1.27543	0.00143395	0.0162063	yes	down	142.43	134.75	131.27	200.49	110.08	194.71	136.15	168.427
gene-LOC136826329	LOC136826329	prolow-density lipoprotein receptor-related protein 1-like	0.219	-2.19259	0.00144668	0.0162893	yes	down	0.26	0.08	0.19	0.17	0.54	0.59	0.176667	0.433333
gene-LOC136834825	LOC136834825	nose resistant to fluoxetine protein 6-like, transcript variant X3	0.09	-3.46806	0.00145855	0.0163772	yes	down	0.31	0	0.05	0.37	1.28	0.68	0.12	0.776667
gene-LOC136851241	LOC136851241	cytochrome P450 2L1-like	0.36	-1.47315	0.00145745	0.0163772	yes	down	31.34	19.37	16.89	34.69	22.08	41.17	22.5333	32.6467
gene-LOC136838182	LOC136838182	uncharacterized protein	0.232	-2.10731	0.00146008	0.0163791	yes	down	0.18	0.59	0.76	0.92	0.41	1.29	0.51	0.873333
gene-LOC136843960	LOC136843960	gamma-butyrobetaine dioxygenase-like	0.189	-2.40608	0.00147821	0.0165219	yes	down	3.09	7.37	7.03	26.99	8.11	5.12	5.83	13.4067
gene-LOC136850853	LOC136850853	NADH dehydrogenase [ubiquinone] 1 beta subcomplex subunit 2, mitochondrial-like	0.432	-1.20939	0.00147827	0.0165219	yes	down	16.82	15.27	14.41	21.61	16.87	16.28	15.5	18.2533
gene-fal	fal	falten, transcript variant X2	0.425	-1.23453	0.0015403	0.0170419	yes	down	34.04	48.1	48.36	25.81	96.94	50.5	43.5	57.75
gene-Nox	Nox	NADPH oxidase, transcript variant X1	0.315	-1.6655	0.00154582	0.0170874	yes	down	4.47	2.78	2.57	2.32	9.9	5.99	3.27333	6.07
gene-LOC136842141	LOC136842141	nonsense-mediated mRNA decay factor SMG8-like	0.037	-4.75904	0.00155642	0.0171515	yes	down	0	0.18	0	1.6	2.59	1.34	0.06	1.84333
gene-LOC136830208	LOC136830208	uncharacterized lncRNA	0.369	-1.43747	0.00155937	0.0171587	yes	down	1.48	1.06	1.49	1.61	1.31	2.9	1.34333	1.94
gene-LOC136845929	LOC136845929	uncharacterized protein	0.433	-1.20892	0.00156842	0.0172426	yes	down	54.03	33.1	36.7	39	78.5	42.19	41.2767	53.23
gene-LOC136833158	LOC136833158	phytanoyl-CoA dioxygenase, peroxisomal-like, transcript variant X3	0.352	-1.50781	0.00158626	0.0173598	yes	down	29.44	19.44	19.94	43.66	22.39	33.09	22.94	33.0467
gene-LOC136828354	LOC136828354	monocarboxylate transporter 14, transcript variant X1	0.455	-1.13728	0.0016139	0.0176304	yes	down	5.53	7.78	6.54	3.85	12.78	7.68	6.61667	8.10333
gene-LOC136843340	LOC136843340	facilitated trehalose transporter Tret1-like	0.095	-3.3994	0.00162648	0.017747	yes	down	0.11	0	0.12	0.14	0.65	0.53	0.0766667	0.44
gene-LOC136841197	LOC136841197	ATP synthase subunit a-like	0.275	-1.86308	0.00163191	0.017779	yes	down	270.18	83.22	106.23	214.93	538.95	210.6	153.21	321.493
gene-LOC136848396	LOC136848396	protein rpi-1-like	0.152	-2.71461	0.0016597	0.018033	yes	down	0.21	0.12	0.13	0.25	1.24	0.25	0.153333	0.58
gene-LOC136849030	LOC136849030	sphingomyelin phosphodiesterase 5-like, transcript variant X1	0.05	-4.31423	0.0016709	0.0180735	yes	down	0.05	0.04	0.04	0.03	1.17	0.05	0.0433333	0.416667
gene-LOC136851397	LOC136851397	uncharacterized protein	0.08	-3.65005	0.00168957	0.0182428	yes	down	0.4	0.44	0.79	0.12	10.95	1.06	0.543333	4.04333
gene-LOC136856507	LOC136856507	uncharacterized lncRNA	0.049	-4.34533	0.0016966	0.0183024	yes	down	2.51	0	0	4.44	2.75	17.95	0.836667	8.38
gene-LOC136855464	LOC136855464	uncharacterized protein, transcript variant X2	0.375	-1.41544	0.00170004	0.0183068	yes	down	2.69	1.6	3.47	2.45	4.22	3.64	2.58667	3.43667
gene-LOC136835564	LOC136835564	-	0.272	-1.8791	0.00171282	0.0184124	yes	down	320.35	88.22	96.95	344.08	383.08	299.86	168.507	342.34
gene-LOC136850433	LOC136850433	tigger transposable element-derived protein 1-like	0.042	-4.58018	0.00174326	0.0186725	yes	down	0	0.36	0.38	1.6	0.15	7.84	0.246667	3.19667
gene-LOC136847318	LOC136847318	uncharacterized lncRNA	0.051	-4.28481	0.00175006	0.0186996	yes	down	0.08	0.06	0	0.59	0.61	0.18	0.0466667	0.46
gene-LOC136851454	LOC136851454	cytochrome P450 2L1-like, transcript variant X1	0.442	-1.17766	0.00175295	0.0186996	yes	down	118.92	105.92	102.51	160.15	107.76	110.88	109.117	126.263
gene-LOC136840939	LOC136840939	acidic mammalian chitinase-like	0.345	-1.53435	0.00179528	0.0190776	yes	down	1894.61	857.41	975.09	2132.37	2424.08	1266	1242.37	1940.82
gene-LOC136824995	LOC136824995	uncharacterized protein	0.397	-1.33211	0.00180234	0.0190884	yes	down	14.28	8.47	6.64	9.75	13.31	17.43	9.79667	13.4967
gene-LOC136847167	LOC136847167	juvenile hormone esterase-like	0.459	-1.12336	0.00180694	0.0191175	yes	down	171.12	160.48	129.19	119.75	211.61	226.56	153.597	185.973
gene-LOC136854531	LOC136854531	uncharacterized protein, transcript variant X1	0.494	-1.0163	0.00181196	0.0191371	yes	down	184.68	204.12	193.86	122.75	348.94	183.3	194.22	218.33
gene-Hao	Hao	Hydroxyacid oxidase	0.442	-1.17761	0.00182854	0.0192552	yes	down	3.61	3.2	3.14	4.38	3.55	3.73	3.31667	3.88667
gene-LOC136836710	LOC136836710	probable methylmalonate-semialdehyde/malonate-semialdehyde dehydrogenase [acylating], mitochondrial, transcript variant X2	0.458	-1.1261	0.00183832	0.0193143	yes	down	62.57	47.83	46.73	59.98	46.71	74.42	52.3767	60.37
gene-LOC136828047	LOC136828047	UDP-glycosyltransferase UGT5-like	0.389	-1.36309	0.00187626	0.0196788	yes	down	35.52	26.34	28.12	41.91	24.3	54.41	29.9933	40.2067
gene-LOC136833303	LOC136833303	ephrin-A5-like	0.267	-1.90439	0.00188584	0.0197279	yes	down	0.2	0.27	0.22	0.11	0.69	0.67	0.23	0.49
gene-LOC136836299	LOC136836299	uncharacterized protein	0.186	-2.42773	0.00188547	0.0197279	yes	down	0.36	0.58	0.21	1.35	0.32	1.39	0.383333	1.02
gene-LOC136856657	LOC136856657	calcium and integrin-binding protein 1-like	0.453	-1.14102	0.00190432	0.019904	yes	down	1.79	2.75	3.15	1.96	4.65	2.61	2.56333	3.07333
gene-LOC136855657	LOC136855657	glucose-6-phosphatase 2-like, transcript variant X1	0.288	-1.79766	0.00191435	0.0199916	yes	down	90.43	43.78	44.2	56.05	235.25	72.62	59.47	121.307
gene-LOC136854148	LOC136854148	methyltransferase-like protein 27	0.174	-2.52405	0.00191955	0.0200285	yes	down	605.05	554.61	565.76	1282.61	4134.37	192.56	575.14	1869.85
gene-LOC136841740	LOC136841740	triokinase/FMN cyclase-like	0.242	-2.04624	0.0019547	0.0203411	yes	down	6.14	1.49	1.44	5.94	6.9	8.08	3.02333	6.97333
gene-LOC136843696	LOC136843696	UTP--glucose-1-phosphate uridylyltransferase-like	0.375	-1.41323	0.00195623	0.0203411	yes	down	58.59	92.52	94.74	111.49	59.38	161.85	81.95	110.907
gene-LOC136846450	LOC136846450	uncharacterized lncRNA	0.319	-1.6473	0.0019733	0.0204658	yes	down	2.93	1.45	1.73	4.24	2.95	1.96	2.03667	3.05
gene-LOC136826617	LOC136826617	epidermal retinol dehydrogenase 2-like	0.456	-1.13302	0.00198272	0.0205282	yes	down	271.91	231.44	267.72	328.24	212.63	330.31	257.023	290.393
gene-LOC136855238	LOC136855238	gamma-interferon-inducible lysosomal thiol reductase-like	0.488	-1.03535	0.00199419	0.0206118	yes	down	130.63	121.66	128.35	152.63	151.48	99.1	126.88	134.403
gene-LOC136826277	LOC136826277	progranulin-like, transcript variant X4	0.428	-1.22393	0.00203618	0.0209562	yes	down	15.69	19.49	16.59	9.02	32.45	26.21	17.2567	22.56
gene-LOC136853704	LOC136853704	dentin sialophosphoprotein-like	0.366	-1.45005	0.00204098	0.0209699	yes	down	0.4	0.26	0.35	0.36	0.42	0.71	0.336667	0.496667
gene-LOC136846387	LOC136846387	low affinity immunoglobulin epsilon Fc receptor-like	0.181	-2.4641	0.00204897	0.0210204	yes	down	0.17	0.1	0.12	0.4	0.28	0.48	0.13	0.386667
gene-LOC136856636	LOC136856636	glutamate receptor ionotropic, kainate glr-3-like, transcript variant X1	0.117	-3.0961	0.00204937	0.0210204	yes	down	0.62	0.4	0	1.28	2.14	1.85	0.34	1.75667
gene-LOC136829847	LOC136829847	monocarboxylate transporter 12-like, transcript variant X4	0.379	-1.40112	0.00206475	0.0211498	yes	down	0.41	0.61	0.67	0.82	1	0.52	0.563333	0.78
gene-LOC136834335	LOC136834335	probable nuclear hormone receptor HR38, transcript variant X1	0.277	-1.85083	0.00206929	0.0211709	yes	down	1.34	1.25	1.24	0.49	2.75	3.53	1.27667	2.25667
gene-LOC136829392	LOC136829392	lachesin-like, transcript variant X2	0.078	-3.67771	0.00209168	0.0212918	yes	down	0.24	0	0.03	0.07	0.56	0.7	0.09	0.443333
gene-LOC136833362	LOC136833362	digestive cysteine proteinase 1-like	0.42	-1.25146	0.00214276	0.0217022	yes	down	701.5	640.75	693.51	1107.51	645.24	699.3	678.587	817.35
gene-LOC136836306	LOC136836306	uncharacterized protein, transcript variant X1	0.11	-3.1907	0.00221067	0.0222594	yes	down	0.1	0.07	0.06	0.5	0.05	0.4	0.0766667	0.316667
gene-LOC136831432	LOC136831432	uncharacterized lncRNA	0.253	-1.98207	0.00223021	0.0224189	yes	down	2.26	1.19	0.67	1.36	5.86	2.02	1.37333	3.08
gene-LOC136825624	LOC136825624	platelet glycoprotein V-like, transcript variant X1	0.127	-2.97282	0.00228918	0.0228786	yes	down	0.06	0.01	0.03	0.04	0.13	0.16	0.0333333	0.11
gene-LOC136825217	LOC136825217	phenoloxidase-activating factor 3-like, transcript variant X1	0.421	-1.2465	0.00229142	0.022882	yes	down	3.29	4.05	2.41	1.89	5.12	5.31	3.25	4.10667
gene-LOC136840058	LOC136840058	sphingosine-1-phosphate lyase 1-like	0.497	-1.01	0.00232203	0.0231304	yes	down	14.29	11.7	9.92	13.49	12.94	11.59	11.97	12.6733
gene-LOC136825023	LOC136825023	uncharacterized lncRNA	0.061	-4.02888	0.00233786	0.0232307	yes	down	3.55	0	0.22	5.28	4.71	25.8	1.25667	11.93
gene-LOC136848187	LOC136848187	collagen alpha-1(XVIII) chain-like, transcript variant X1	0.095	-3.39415	0.00236711	0.0234827	yes	down	0.14	0.09	0.2	0.15	4.37	0.08	0.143333	1.53333
gene-LOC136849711	LOC136849711	failed axon connections-like, transcript variant X5	0.293	-1.76898	0.00246822	0.0242121	yes	down	0.27	0.55	0.35	0.87	0.64	0.7	0.39	0.736667
gene-LOC136852319	LOC136852319	uncharacterized lncRNA	0.418	-1.2582	0.00246472	0.0242121	yes	down	3014.76	2299.36	2238.12	3257.31	3373	2064.53	2517.41	2898.28
gene-LOC136853616	LOC136853616	uncharacterized protein, transcript variant X1	0.288	-1.79812	0.00246866	0.0242121	yes	down	7.16	7.12	6.03	2.77	18.94	18.96	6.77	13.5567
gene-BBS5	BBS5	Bardet-Biedl syndrome 5 protein, transcript variant X1	0.25	-1.99963	0.00247631	0.0242675	yes	down	0.09	0.75	0.4	0.95	0.68	0.81	0.413333	0.813333
gene-LOC136843246	LOC136843246	uncharacterized protein	0.267	-1.90248	0.00249947	0.0244746	yes	down	3.23	3.7	2.61	1.27	10.04	9.37	3.18	6.89333
gene-LOC136841842	LOC136841842	protein D3-like, transcript variant X2	0.376	-1.41223	0.00250727	0.0245112	yes	down	243.85	136.97	131.82	287.94	181.62	218.08	170.88	229.213
gene-LOC136848652	LOC136848652	carbohydrate sulfotransferase 1-like, transcript variant X2	0.014	-6.138	0.0025094	0.0245123	yes	down	0	0	0	0.03	0.06	0.62	0	0.236667
gene-LOC136848613	LOC136848613	cysteine and glycine-rich protein 1-like, transcript variant X2	0.268	-1.8993	0.00251258	0.0245235	yes	down	3.72	1.85	1.86	1.53	6.23	8.07	2.47667	5.27667
gene-LOC136834868	LOC136834868	trypsin-1-like, transcript variant X1	0.466	-1.10116	0.0025394	0.0247331	yes	down	60.14	42.2	40.79	58.67	51.42	50.47	47.71	53.52
gene-LOC136843120	LOC136843120	sodium- and chloride-dependent GABA transporter 2-like	0.303	-1.7211	0.00253632	0.0247331	yes	down	68.74	31.48	34.11	44.47	57.95	146.37	44.7767	82.93
gene-LOC136837852	LOC136837852	uncharacterized protein	0.042	-4.58358	0.00254498	0.0247399	yes	down	0	0.06	0	0.35	0.31	0.32	0.02	0.326667
gene-LOC136840129	LOC136840129	hexosaminidase D, transcript variant X4	0.309	-1.69575	0.00259816	0.0251156	yes	down	1.43	3.02	2.39	1.39	8.19	2.93	2.28	4.17
gene-mmy	mmy	UDP-N-acetylglucosamine pyrophosphorylase mmy, transcript variant X1	0.349	-1.51839	0.00260394	0.0251513	yes	down	143.03	54.26	56.05	105.6	130.4	164.28	84.4467	133.427
gene-LOC136831718	LOC136831718	-	0.471	-1.08745	0.00264762	0.0254513	yes	down	11.87	14.72	17.23	11.59	26.84	11.58	14.6067	16.67
gene-LOC136827016	LOC136827016	lachesin-like	0.066	-3.91089	0.00269677	0.0258983	yes	down	0.03	0.02	0.02	0.02	0.23	0.3	0.0233333	0.183333
gene-LOC136826077	LOC136826077	uncharacterized protein, transcript variant X2	0.311	-1.68562	0.00282339	0.0267688	yes	down	0.4	0.9	1.21	1.07	2.16	0.95	0.836667	1.39333
gene-LOC136832545	LOC136832545	zinc finger protein 704-like, transcript variant X1	0.368	-1.44175	0.00282674	0.0267688	yes	down	9.22	6.63	5.97	4.55	19.92	10.08	7.27333	11.5167
gene-LOC136843816	LOC136843816	uncharacterized protein, transcript variant X1	0.317	-1.65761	0.00286911	0.0271276	yes	down	0.73	0.58	0.49	0.74	0.95	1.34	0.6	1.01
gene-LOC136852120	LOC136852120	uncharacterized protein, transcript variant X1	0.151	-2.72892	0.00304883	0.0284487	yes	down	2.66	2.27	1.07	6.29	0.82	12.05	2	6.38667
gene-LOC136855964	LOC136855964	protein kinase C-binding protein NELL2a-like, transcript variant X1	0.306	-1.70745	0.00310373	0.0288719	yes	down	1.88	3.24	3.83	1.47	7.68	7.25	2.98333	5.46667
gene-LOC136841419	LOC136841419	uncharacterized protein, transcript variant X1	0.48	-1.05808	0.00313623	0.029107	yes	down	2.54	2.48	1.75	1.62	2.78	3.2	2.25667	2.53333
gene-LOC136844439	LOC136844439	uncharacterized protein, transcript variant X6	0.144	-2.79199	0.00317946	0.0293729	yes	down	0.16	0.16	0.19	0.1	1.69	0.28	0.17	0.69
gene-LOC136832626	LOC136832626	uncharacterized protein, transcript variant X1	0.252	-1.99021	0.00319748	0.0294719	yes	down	0.19	0.53	0.26	0.66	1.1	0.29	0.326667	0.683333
gene-wb	wb	wing blister, transcript variant X1	0.248	-2.01159	0.00322873	0.0297146	yes	down	0.24	0.11	0.19	0.15	0.42	0.53	0.18	0.366667
gene-LOC136838537	LOC136838537	uncharacterized protein, transcript variant X1	0.057	-4.12778	0.00323995	0.02975	yes	down	0	0.14	0	0.12	0.8	0.25	0.0466667	0.39
gene-LOC136839259	LOC136839259	uncharacterized lncRNA, transcript variant X3	0.146	-2.77592	0.0032381	0.02975	yes	down	4.19	0.04	1.19	2.32	11.22	5.53	1.80667	6.35667
gene-LOC136834078	LOC136834078	gamma-glutamyl hydrolase-like, transcript variant X1	0.135	-2.89068	0.00335594	0.0305592	yes	down	3.24	2.45	4.22	22.81	5.96	1.14	3.30333	9.97
gene-LOC136837076	LOC136837076	arginine kinase-like	0.452	-1.1442	0.00340465	0.0309102	yes	down	6.42	8.7	6.88	3.76	13.03	10.29	7.33333	9.02667
gene-LOC136852347	LOC136852347	uncharacterized protein	0.307	-1.70353	0.00349613	0.031717	yes	down	1.18	1.11	0.73	1.05	3.32	1.06	1.00667	1.81
gene-LOC136836525	LOC136836525	proton-coupled folate transporter-like	0.154	-2.69934	0.00353506	0.0320221	yes	down	0.7	0.22	0.5	0.68	0.34	4.11	0.473333	1.71
gene-LOC136845653	LOC136845653	uncharacterized protein	0.33	-1.59926	0.00355009	0.0321341	yes	down	67.74	139.5	106.79	141.09	67.64	275.37	104.677	161.367
gene-LOC136835019	LOC136835019	mitochondrial thiamine pyrophosphate carrier-like, transcript variant X2	0.304	-1.72009	0.00361183	0.0325298	yes	down	3.16	10.06	8.15	4.6	27.51	8.9	7.12333	13.67
gene-LOC136835323	LOC136835323	alpha-N-acetylglucosaminidase-like, transcript variant X2	0.364	-1.45865	0.00360593	0.0325298	yes	down	15.51	7.93	8.24	16.75	9.92	20.44	10.56	15.7033
gene-LOC136852127	LOC136852127	uncharacterized protein, transcript variant X1	0.204	-2.29307	0.00360861	0.0325298	yes	down	0.52	0.77	0.6	0.49	3.99	0.77	0.63	1.75
gene-LOC136836519	LOC136836519	2-oxo-4-hydroxy-4-carboxy-5-ureidoimidazoline decarboxylase-like	0.206	-2.2824	0.00361672	0.0325425	yes	down	4.75	1.25	1.19	7.51	2.97	7.49	2.39667	5.99
gene-LOC136851540	LOC136851540	uncharacterized protein, transcript variant X2	0.399	-1.3248	0.00363105	0.0326471	yes	down	42.73	17.35	21.33	31.83	41.17	38.99	27.1367	37.33
gene-LOC136850855	LOC136850855	mucin-2-like, transcript variant X2	0.097	-3.36368	0.00363736	0.0326795	yes	down	0.39	0.3	0.87	0.1	8.99	0.82	0.52	3.30333
gene-LOC136853447	LOC136853447	uncharacterized protein	0.118	-3.08341	0.00369732	0.0331197	yes	down	118.76	5.21	5.87	187.21	237.69	219.71	43.28	214.87
gene-LOC136853861	LOC136853861	ferritin heavy chain-like	0.463	-1.11123	0.00373426	0.0333765	yes	down	303.76	208.49	225.25	287.41	211.79	341.57	245.833	280.257
gene-LOC136828295	LOC136828295	crustacyanin-A2 subunit-like	0.111	-3.17688	0.00381459	0.033994	yes	down	0	0.48	2.26	1.12	8.76	3.75	0.913333	4.54333
gene-PCB	PCB	Pyruvate carboxylase, transcript variant X6	0.349	-1.51948	0.00382628	0.0340731	yes	down	30.62	18.46	19.35	13.97	69.3	32.19	22.81	38.4867
gene-LOC136850696	LOC136850696	uncharacterized lncRNA	0.398	-1.32982	0.00383597	0.034084	yes	down	20.97	21.41	16.52	10.89	49.95	23.93	19.6333	28.2567
gene-LOC136836076	LOC136836076	potassium channel subfamily K member 6-like, transcript variant X2	0.43	-1.21853	0.0038829	0.0344	yes	down	2.36	6.25	4.64	3.81	4.46	7.83	4.41667	5.36667
gene-LOC136834703	LOC136834703	uncharacterized protein, transcript variant X1	0.214	-2.22347	0.00389234	0.034408	yes	down	0.79	0.45	0.64	0.25	3.16	1.77	0.626667	1.72667
gene-LOC136836946	LOC136836946	uncharacterized protein	0.099	-3.33402	0.00389075	0.034408	yes	down	0	0.11	0.11	0.44	0.62	0.16	0.0733333	0.406667
gene-chm	chm	chameau, transcript variant X1	0.494	-1.0187	0.00389184	0.034408	yes	down	0.53	0.86	0.65	0.68	0.7	0.8	0.68	0.726667
gene-LOC136827029	LOC136827029	adenosine deaminase-like, transcript variant X1	0.168	-2.57726	0.00390288	0.0344396	yes	down	212.07	55.42	64.5	101.11	957.62	102.06	110.663	386.93
gene-LOC136835921	LOC136835921	uncharacterized lncRNA, transcript variant X1	0.269	-1.89485	0.00390447	0.0344396	yes	down	3	2.47	1.29	1.13	8.59	4.94	2.25333	4.88667
gene-vri	vri	vrille	0.387	-1.37072	0.00392783	0.0345952	yes	down	5.58	13.38	11.83	6.76	12.99	23.05	10.2633	14.2667
gene-LOC136832527	LOC136832527	carboxypeptidase N subunit 2-like	0.445	-1.16948	0.00397401	0.034875	yes	down	173.33	84.55	100.88	140.3	153.88	141.16	119.587	145.113
gene-LOC136848773	LOC136848773	UDP-glycosyltransferase UGT5-like	0.272	-1.87569	0.00410017	0.0356202	yes	down	1.11	0.44	0.42	0.46	2.04	1.69	0.656667	1.39667
gene-LOC136835437	LOC136835437	putative phospholipase B-like 2, transcript variant X1	0.438	-1.19097	0.00412212	0.0357422	yes	down	64.82	40.52	40.24	35.26	93.78	56.42	48.5267	61.82
gene-LOC136840938	LOC136840938	chitinase-3-like protein 1, transcript variant X1	0.415	-1.26742	0.00412994	0.0357761	yes	down	812.34	428.68	458.38	843.44	652.83	659.51	566.467	718.593
gene-LOC136851907	LOC136851907	pantetheinase-like	0.449	-1.15612	0.00419582	0.0361654	yes	down	763.54	681.28	793.47	635.34	1589.88	550.71	746.097	925.31
gene-LOC136835922	LOC136835922	uncharacterized lncRNA	0.344	-1.54123	0.0042358	0.0364241	yes	down	2.39	1.11	1	1.87	2.01	3.04	1.5	2.30667
gene-LOC136843667	LOC136843667	ectonucleotide pyrophosphatase/phosphodiesterase family member 3-like, transcript variant X1	0.422	-1.24418	0.00425233	0.0364964	yes	down	1.49	0.96	0.9	0.77	2.14	1.6	1.11667	1.50333
gene-LOC136829317	LOC136829317	sphingomyelin phosphodiesterase-like	0.382	-1.38983	0.00426291	0.0365499	yes	down	99.68	42.11	49.74	103.55	87.78	77.25	63.8433	89.5267
gene-LOC136841459	LOC136841459	helicase SRCAP-like	0.096	-3.3827	0.0043066	0.0368314	yes	down	0	0.05	0.23	0.59	0.85	0.16	0.0933333	0.533333
gene-LOC136837185	LOC136837185	monocarboxylate transporter 9-like	0.416	-1.26529	0.00432811	0.0369632	yes	down	0.19	0.25	0.25	0.14	0.49	0.29	0.23	0.306667
gene-LOC136852309	LOC136852309	uncharacterized protein, transcript variant X2	0.306	-1.70776	0.00438801	0.0374122	yes	down	0.46	0.78	0.67	0.45	1.78	1.13	0.636667	1.12
gene-LOC136832773	LOC136832773	protein cueball-like	0.477	-1.06899	0.00439761	0.0374509	yes	down	6.27	8.42	7.54	3.62	11.41	10.87	7.41	8.63333
gene-LOC136845234	LOC136845234	discoidin domain-containing receptor 2-like	0.27	-1.89085	0.00441489	0.0375452	yes	down	0.09	0.1	0.04	0.05	0.17	0.21	0.0766667	0.143333
gene-LOC136825024	LOC136825024	uncharacterized lncRNA	0.093	-3.43109	0.00447218	0.037979	yes	down	31.06	0.88	0.71	31.26	141.48	82.79	10.8833	85.1767
gene-LOC136832154	LOC136832154	collagen alpha-1(IX) chain-like, transcript variant X1	0.053	-4.24782	0.00449024	0.0381056	yes	down	0.02	0	0.04	0.02	0.55	0.1	0.02	0.223333
gene-LOC136856282	LOC136856282	thiol S-methyltransferase TMT1A-like	0.396	-1.33748	0.00449578	0.0381258	yes	down	38.27	26.63	26.63	51.8	25.73	40.05	30.51	39.1933
gene-LOC136835553	LOC136835553	uncharacterized protein	0.248	-2.01094	0.00454486	0.0384825	yes	down	2.35	1.1	0.81	0.93	7.16	3.26	1.42	3.78333
gene-LOC136846089	LOC136846089	uncharacterized protein, transcript variant X5	0.172	-2.53536	0.00454738	0.0384825	yes	down	0.13	0.12	0.08	0.06	0.3	0.75	0.11	0.37
gene-LOC136827098	LOC136827098	uncharacterized lncRNA	0.029	-5.12333	0.00473253	0.0398263	yes	down	0	0	0	0.64	0.24	0.77	0	0.55
gene-LOC136834429	LOC136834429	alpha-(1,3)-fucosyltransferase C-like	0.493	-1.02157	0.00474539	0.0398459	yes	down	1.49	1.13	0.91	1.05	1.32	1.48	1.17667	1.28333
gene-LOC136837726	LOC136837726	octopamine receptor beta-2R-like, transcript variant X6	0.115	-3.12361	0.00480702	0.0402293	yes	down	0.3	0.06	0.01	0.13	1.45	1.58	0.123333	1.05333
gene-LOC136843392	LOC136843392	uncharacterized protein	0.299	-1.74219	0.00488339	0.0406994	yes	down	8.41	6.05	6.57	3.11	27.08	11.45	7.01	13.88
gene-LOC136835304	LOC136835304	microsomal glutathione S-transferase 1-like	0.462	-1.11436	0.00492785	0.0409571	yes	down	256.88	158.43	154.81	233.35	192.94	235.51	190.04	220.6
gene-LOC136827027	LOC136827027	SET and MYND domain-containing protein 4-like, transcript variant X1	0.479	-1.06203	0.00495199	0.0411294	yes	down	3.18	1.76	2.2	1.8	3.53	2.81	2.38	2.71333
gene-LOC136830232	LOC136830232	beta-galactosidase-1-like protein 2	0.388	-1.36742	0.00496355	0.0411689	yes	down	186.16	82.86	94.75	172.14	125.5	204.88	121.257	167.507
gene-LOC136846613	LOC136846613	uncharacterized protein	0.216	-2.20761	0.00498882	0.0413217	yes	down	0.84	0.22	0.52	0.38	1.16	2.42	0.526667	1.32
gene-LOC136855697	LOC136855697	caspase Dronc-like, transcript variant X2	0.126	-2.98599	0.00499704	0.0413616	yes	down	0.06	0.17	0.04	0.42	0.14	0.54	0.09	0.366667
gene-LOC136856142	LOC136856142	probable cytochrome P450 49a1, transcript variant X1	0.158	-2.66522	0.00501102	0.0414205	yes	down	0.08	0.03	0.09	0.12	0.33	0.19	0.0666667	0.213333
gene-LOC136825041	LOC136825041	pancreatic lipase-related protein 2-like, transcript variant X1	0.36	-1.47324	0.00505055	0.0416051	yes	down	0.71	0.84	1.16	1.6	1.66	0.57	0.903333	1.27667
gene-LOC136845155	LOC136845155	glucose-6-phosphatase catalytic subunit 1-like, transcript variant X1	0.442	-1.1788	0.00503744	0.0416051	yes	down	2.37	2.26	2.59	0.96	2.57	1.98	2.40667	1.83667
gene-LOC136831551	LOC136831551	-	0.193	-2.37462	0.00505827	0.0416403	yes	down	0.18	0.16	0.14	0.24	0.95	0.2	0.16	0.463333
gene-LOC136837692	LOC136837692	venom phosphodiesterase-like	0.208	-2.26806	0.00506897	0.0416717	yes	down	38.47	4.68	8.01	43.7	29.29	64.73	17.0533	45.9067
gene-LOC136839610	LOC136839610	phosphatase and actin regulator 4A-like	0.061	-4.0417	0.00514315	0.0420699	yes	down	0.14	0.1	0.11	0.18	2.98	0.2	0.116667	1.12
gene-LOC136846102	LOC136846102	innexin inx2-like, transcript variant X5	0.26	-1.94324	0.00514523	0.0420699	yes	down	0.63	0.23	0.3	0.26	0.79	1.52	0.386667	0.856667
gene-LOC136832572	LOC136832572	leukocyte receptor cluster member 9-like	0.264	-1.92174	0.00518228	0.0422869	yes	down	14.47	5.26	5.63	27.66	10.71	10.32	8.45333	16.23
gene-LOC136849680	LOC136849680	TBC1 domain family member 2B-like	0.226	-2.14734	0.00529474	0.0430883	yes	down	0.48	0.77	0.36	1.88	0.34	4.97	0.536667	2.39667
gene-LOC136828823	LOC136828823	phytanoyl-CoA dioxygenase domain-containing protein 1-like, transcript variant X6	0.222	-2.1701	0.00532703	0.0432929	yes	down	2.66	0.95	1.27	2.11	9.89	1.16	1.62667	4.38667
gene-LOC136843174	LOC136843174	UDP-glycosyltransferase UGT5-like	0.239	-2.06552	0.00535655	0.0434365	yes	down	7.9	3.13	2.3	16.66	5.81	5.52	4.44333	9.33
gene-LOC136832319	LOC136832319	uncharacterized protein	0.453	-1.14274	0.00542724	0.0438421	yes	down	6.52	12.41	11.33	8.12	20.3	7.8	10.0867	12.0733
gene-LOC136836964	LOC136836964	probable G-protein coupled receptor Mth-like 3, transcript variant X4	0.478	-1.06607	0.00545771	0.0440588	yes	down	21.07	12.15	11.48	12.15	20.39	19.88	14.9	17.4733
gene-LOC136848592	LOC136848592	N-acetylated-alpha-linked acidic dipeptidase 2-like, transcript variant X1	0.034	-4.88338	0.00547533	0.0441716	yes	down	48.24	9.37	0.65	15.57	241.36	16.71	19.42	91.2133
gene-LOC136826931	LOC136826931	uncharacterized lncRNA	0.247	-2.01942	0.00550528	0.0443835	yes	down	27.33	5.06	6.28	23.4	48.07	26.17	12.89	32.5467
gene-LOC136843386	LOC136843386	lysosomal-associated transmembrane protein 5-like, transcript variant X1	0.337	-1.56776	0.0055169	0.0444476	yes	down	6.14	6.54	5.98	2.35	17.11	13.03	6.22	10.83
gene-LOC136830822	LOC136830822	uncharacterized protein, transcript variant X1	0.29	-1.78691	0.00552101	0.0444511	yes	down	0.82	0.74	0.6	0.4	2.92	1.06	0.72	1.46
gene-LOC136854140	LOC136854140	uncharacterized protein	0.102	-3.29811	0.00555175	0.0446095	yes	down	0.22	0.1	0.09	0.02	2.05	0.42	0.136667	0.83
gene-LOC136846125	LOC136846125	lymphocyte antigen 6G-like	0.388	-1.36528	0.00557207	0.044743	yes	down	16.28	20.12	17.95	7.7	39.94	31.58	18.1167	26.4067
gene-SpdS	SpdS	Spermidine Synthase, transcript variant X2	0.35	-1.51534	0.00563518	0.0451599	yes	down	4.2	4.96	4.49	4.04	14.65	3.09	4.55	7.26
gene-LOC136846372	LOC136846372	anti-lipopolysaccharide factor-like	0.138	-2.85233	0.00564946	0.0452443	yes	down	1.95	4.11	3.75	0.82	36.68	4.44	3.27	13.98
gene-LOC136853910	LOC136853910	uncharacterized lncRNA	0.322	-1.63283	0.00566605	0.0453206	yes	down	2.02	4.47	4.01	1.53	9.76	6.89	3.5	6.06
gene-LOC136850734	LOC136850734	mitochondrial glycine transporter B-like	0.438	-1.19003	0.00569465	0.0454557	yes	down	8.29	4.98	3.53	5.92	8.74	6.31	5.6	6.99
gene-LOC136834275	LOC136834275	sodium-coupled monocarboxylate transporter 1-like, transcript variant X1	0.345	-1.53474	0.00577537	0.046009	yes	down	15.46	13.15	13.3	13.04	39.83	8.56	13.97	20.4767
gene-LOC136828744	LOC136828744	multiple inositol polyphosphate phosphatase 1-like	0.302	-1.72799	0.00580209	0.0461051	yes	down	18.2	4.59	6.18	14.32	28.34	12.47	9.65667	18.3767
gene-LOC136833233	LOC136833233	DBH-like monooxygenase protein 1, transcript variant X6	0.191	-2.3887	0.00585214	0.0463761	yes	down	0.01	0.13	0.05	0.05	0.21	0.25	0.0633333	0.17
gene-LOC136830167	LOC136830167	uncharacterized lncRNA, transcript variant X2	0.222	-2.16935	0.0058909	0.0465917	yes	down	0.14	0.73	0.14	0.85	1.67	0.2	0.336667	0.906667
gene-LOC136849694	LOC136849694	uncharacterized lncRNA	0.35	-1.51286	0.00591189	0.0467271	yes	down	1.53	0.67	0.76	0.99	2.26	1.39	0.986667	1.54667
gene-LOC136855139	LOC136855139	sorting nexin-33-like, transcript variant X2	0.279	-1.84422	0.00592554	0.0467434	yes	down	0.28	0.54	0.47	0.21	1.5	0.89	0.43	0.866667
gene-LOC136839160	LOC136839160	uncharacterized protein	0.128	-2.96712	0.00593499	0.0467569	yes	down	0.03	0.02	0.05	0.16	0.11	0.14	0.0333333	0.136667
gene-LOC136847233	LOC136847233	alcohol dehydrogenase class-3-like, transcript variant X1	0.436	-1.19738	0.00593497	0.0467569	yes	down	398.74	294.65	287.39	432.06	244.9	505.31	326.927	394.09
gene-LOC136846146	LOC136846146	uncharacterized lncRNA	0.036	-4.77808	0.00595471	0.0468817	yes	down	90.97	2.22	2.03	56.14	1295.82	356.94	31.74	569.633
gene-LOC136828162	LOC136828162	mitochondrial enolase superfamily member 1-like, transcript variant X2	0.343	-1.54239	0.00597274	0.0469625	yes	down	24.36	11.38	11.67	10.3	35.03	38.06	15.8033	27.7967
gene-LOC136851622	LOC136851622	photoreceptor-specific nuclear receptor-like, transcript variant X2	0.444	-1.17005	0.00602282	0.0472641	yes	down	0.32	0.68	0.87	0.68	0.87	0.67	0.623333	0.74
gene-LOC136838612	LOC136838612	claspin-like, transcript variant X1	0.264	-1.91977	0.00603007	0.0472709	yes	down	0.32	0.34	0.49	0.16	0.81	1.47	0.383333	0.813333
gene-LOC136853458	LOC136853458	uncharacterized lncRNA	0.244	-2.03684	0.0060587	0.0473919	yes	down	0.22	0.07	0.12	0.16	0.33	0.4	0.136667	0.296667
gene-LOC136826942	LOC136826942	angiopoietin-4-like	0.118	-3.07844	0.00608587	0.0475555	yes	down	0.93	0.8	1.89	0.24	17.06	1.38	1.20667	6.22667
gene-LOC136851999	LOC136851999	large ribosomal subunit protein uL11-like, transcript variant X4	0.249	-2.00842	0.00608748	0.0475555	yes	down	0.51	2.61	1.19	1.28	4.73	3.78	1.43667	3.26333
gene-LOC136832143	LOC136832143	uncharacterized lncRNA	0.225	-2.15265	0.00615329	0.0479766	yes	down	3.44	11.4	12.03	37.36	7.87	8.98	8.95667	18.07
gene-LOC136847160	LOC136847160	uncharacterized lncRNA	0.301	-1.73444	0.00625515	0.0486141	yes	down	0.6	0.35	0.28	0.43	1.13	0.65	0.41	0.736667
gene-LOC136845835	LOC136845835	cathepsin B-like	0.453	-1.14325	0.00627361	0.0487262	yes	down	2317.29	1680.54	1821.19	2859.77	1764.14	1941.39	1939.67	2188.43
gene-LOC136825026	LOC136825026	uncharacterized lncRNA	0.044	-4.49342	0.00629406	0.0488537	yes	down	17.4	1.09	1.3	21.35	226.82	8.4	6.59667	85.5233
gene-LOC136850688	LOC136850688	uncharacterized protein, transcript variant X1	0.281	-1.82892	0.00631137	0.0489252	yes	down	8.81	1.86	2.79	8.64	6.51	11.06	4.48667	8.73667
gene-norpA	norpA	no receptor potential A, transcript variant X2	0.444	-1.17011	0.00634071	0.0490897	yes	down	1.44	1.06	1.01	0.77	2.45	1.26	1.17	1.49333
gene-LOC136835482	LOC136835482	dual specificity protein phosphatase MPK-4-like, transcript variant X1	0.3	-1.73645	0.00634599	0.0490992	yes	down	0.76	0.46	0.66	1.26	0.95	1.01	0.626667	1.07333
gene-LOC136838827	LOC136838827	XK-related protein 7-like, transcript variant X1	0.417	-1.26239	0.00635586	0.0491441	yes	down	67.09	27.85	29.51	44.43	58	60.75	41.4833	54.3933
gene-LOC136843183	LOC136843183	uncharacterized lncRNA, transcript variant X3	0.315	-1.66802	0.00644658	0.0497819	yes	down	0.3	0.22	0.19	0.29	0.24	0.67	0.236667	0.4
gene-LOC136846706	LOC136846706	uncharacterized lncRNA	0.141	-2.82911	0.00646987	0.0498981	yes	down	0.01	0.01	0.03	0.03	0.11	0.05	0.0166667	0.0633333
gene-LOC136853850	LOC136853850	protein MIS12 homolog	0.416	-1.2662	0.00647809	0.0499296	yes	down	4.51	1.85	2.6	2.9	4.26	4.7	2.98667	3.95333
Up
gene-LOC136841543	LOC136841543	vitellogenin-like	27737.2	14.7595	2.07026e-75	2.50356e-71	yes	up	6639.32	1891.67	2088.89	0.09	0.01	0.1	3539.96	0.0666667
gene-LOC136844832	LOC136844832	vitellogenin 1b	114219	16.8014	1.26102e-62	5.08318e-59	yes	up	15476.8	5339.12	5420.08	0.09	0	0.01	8745.34	0.0333333
gene-LOC136839929	LOC136839929	vitellogenin 1b	59896.4	15.8702	1.01832e-53	2.4629e-50	yes	up	40663.2	14491.3	15130.4	0.4	0.03	0.15	23428.3	0.193333
gene-LOC136855455	LOC136855455	vitellogenin-like	425583	18.6991	1.73482e-46	3.49653e-43	yes	up	1853.38	785.08	799.7	0	0	0	1146.05	0
gene-LOC136839978	LOC136839978	vitellogenin-like	55737.1	15.7663	1.13437e-45	1.9597e-42	yes	up	50490.2	21775.1	20945	0.72	0.01	0.13	31070.1	0.286667
gene-LOC136839977	LOC136839977	vitellogenin 1b	297647	18.1832	2.97781e-43	4.50134e-40	yes	up	1381.2	544.45	549.05	0	0	0	824.9	0
gene-LOC136835253	LOC136835253	DNA repair protein RAD51 homolog 2-like	5.791	2.5339	1.44687e-35	1.59063e-32	yes	up	1144.05	1109.4	1185.44	92.54	126.04	96.44	1146.3	105.007
gene-LOC136841542	LOC136841542	vitellogenin-like	88000.1	16.4252	2.26426e-33	1.95583e-30	yes	up	853.42	238.81	252.64	0.01	0	0	448.29	0.00333333
gene-LOC136826947	LOC136826947	metalloreductase STEAP4-like, transcript variant X1	4.178	2.06293	4.36198e-31	3.51663e-28	yes	up	60.27	64.44	63.64	6.85	9.36	7.82	62.7833	8.01
gene-Baldspot	Baldspot	elongation of very long chain fatty acids protein baldspot, transcript variant X1	7.958	2.99245	3.44086e-27	1.81067e-24	yes	up	145.61	169.51	141.35	7.93	8.8	13.63	152.157	10.12
gene-LOC136835254	LOC136835254	acyl-CoA Delta-9 desaturase-like	6.865	2.77919	5.0478e-27	2.54346e-24	yes	up	1381.63	1225.51	1215.23	89.75	144.51	92.04	1274.12	108.767
gene-LOC136841546	LOC136841546	vitellogenin-like	31627.6	14.9489	4.09816e-26	1.90612e-23	yes	up	154.56	30.11	44.23	0	0	0	76.3	0
gene-LOC136841544	LOC136841544	vitellogenin-like	2178.13	11.0889	1.19657e-25	5.35929e-23	yes	up	80.55	22.79	25.4	0	0	0.04	42.9133	0.0133333
gene-LOC136840479	LOC136840479	vitellogenin 1b	50157.6	15.6142	8.06232e-25	3.36199e-22	yes	up	16765.3	4714.73	4906.64	0.35	0.03	0	8795.55	0.126667
gene-LOC136826691	LOC136826691	Y+L amino acid transporter 2-like, transcript variant X2	27.75	4.79439	1.64073e-23	6.20042e-21	yes	up	15.19	8.71	7.72	0.19	0.28	0.16	10.54	0.21
gene-LOC136832033	LOC136832033	hexokinase-2-like	19.015	4.2491	6.60555e-22	2.34944e-19	yes	up	105.3	131.99	111.03	4.49	2.37	2.27	116.107	3.04333
gene-LOC136845013	LOC136845013	uncharacterized protein, transcript variant X1	4.152	2.05397	4.74086e-21	1.50872e-18	yes	up	7.18	8.47	8.33	0.95	1.24	0.91	7.99333	1.03333
gene-LOC136828058	LOC136828058	bromodomain-containing protein 4B-like, transcript variant X3	3.823	1.93464	5.94191e-19	1.75257e-16	yes	up	15.14	17.55	17.14	1.51	2.85	2.78	16.61	2.38
gene-LOC136835251	LOC136835251	uncharacterized lncRNA	11.338	3.50311	1.76516e-18	4.9642e-16	yes	up	230.61	156.88	154.38	5.01	14.44	7.69	180.623	9.04667
gene-LOC136836363	LOC136836363	ras guanine nucleotide exchange factor E-like	302.616	8.24134	1.87173e-17	4.92061e-15	yes	up	17.68	388.62	426.88	0.11	0.5	0.26	277.727	0.29
gene-LOC136830209	LOC136830209	DGAT1/2-independent enzyme synthesizing storage lipids, transcript variant X1	7.477	2.90241	2.87212e-17	7.23594e-15	yes	up	3.27	6.57	6.25	0.27	0.4	0.48	5.36333	0.383333
gene-LOC136838843	LOC136838843	uncharacterized protein, transcript variant X1	4.59	2.19851	3.10766e-17	7.55149e-15	yes	up	83.15	90.24	111.12	7.04	15.29	11.14	94.8367	11.1567
gene-dnc	dnc	phosphodiesterase dunce, transcript variant X1	2.73	1.44873	9.00478e-17	2.13519e-14	yes	up	40.32	55.34	50.8	6.92	11.99	9.73	48.82	9.54667
gene-LOC136841907	LOC136841907	vitellogenin-like	7871.33	12.9424	3.57925e-16	8.32383e-14	yes	up	860.31	113.13	132.84	0.05	0	0.01	368.76	0.02
gene-LOC136831391	LOC136831391	fatty acid synthase-like	13.148	3.71677	7.97553e-16	1.81978e-13	yes	up	152.21	82.59	65.94	4.13	3.44	4.72	100.247	4.09667
gene-TyrRS	TyrRS	Tyrosyl-tRNA synthetase, transcript variant X1	3.788	1.92141	2.44741e-15	5.48085e-13	yes	up	7.58	8.57	9.15	0.92	1.66	1.1	8.43333	1.22667
gene-LOC136847714	LOC136847714	mid1-interacting protein 1A	15.285	3.93406	2.95112e-15	6.48872e-13	yes	up	1202.84	852.27	716.41	32.05	16.74	46.3	923.84	31.6967
gene-LOC136835044	LOC136835044	putative serine protease K12H4.7	12.723	3.66934	5.18915e-15	1.10446e-12	yes	up	34.86	18.66	20.15	1.11	0.85	1.14	24.5567	1.03333
gene-LOC136842401	LOC136842401	uncharacterized protein, transcript variant X2	76.185	6.25144	5.20583e-15	1.10446e-12	yes	up	5.19	19.59	17.54	0.2	0.02	0.07	14.1067	0.0966667
gene-LOC136842400	LOC136842400	uncharacterized protein, transcript variant X1	61.144	5.93414	1.27434e-14	2.56843e-12	yes	up	4.06	8.95	11.19	0.06	0	0.15	8.06667	0.07
gene-LOC136848725	LOC136848725	type I iodothyronine deiodinase-like	554.287	9.11449	3.09909e-14	5.94878e-12	yes	up	22.73	12.29	12.33	0	0.03	0	15.7833	0.01
gene-LOC136830650	LOC136830650	galactosylgalactosylxylosylprotein 3-beta-glucuronosyltransferase P-like, transcript variant X1	74.294	6.21517	1.94472e-13	3.51007e-11	yes	up	5.11	4.86	3.58	0	0.07	0.03	4.51667	0.0333333
gene-LOC136845909	LOC136845909	glutamic acid-rich protein-like	2.731	1.44965	2.45786e-13	4.37101e-11	yes	up	10.78	13.57	14.81	1.97	3.02	2.58	13.0533	2.52333
gene-LOC136855852	LOC136855852	probable 4-coumarate--CoA ligase 3, transcript variant X1	71.062	6.151	3.1732e-13	5.56138e-11	yes	up	285.86	776.06	725.19	8.4	0.92	1.93	595.703	3.75
gene-HDAC1	HDAC1	histone deacetylase 1	2.417	1.2731	2.34888e-12	3.68896e-10	yes	up	15.64	19.76	18.6	3.23	5.04	3.67	18	3.98
gene-LOC136835281	LOC136835281	trypsin-1-like	25.699	4.68362	6.33147e-12	9.45264e-10	yes	up	7.92	36.75	34.87	0.68	0.24	0.6	26.5133	0.506667
gene-LOC136835536	LOC136835536	mitochondrial glutamate carrier 1-like, transcript variant X1	2.99	1.58014	6.46796e-12	9.53866e-10	yes	up	6.88	11.02	10.48	1.14	2.01	1.84	9.46	1.66333
gene-l_3_02640	l(3)02640	porphobilinogen deaminase-like protein l(3)02640, transcript variant X1	3.91	1.96704	6.76033e-12	9.84972e-10	yes	up	2.14	2.83	2.59	0.31	0.42	0.28	2.52	0.336667
gene-LOC136855531	LOC136855531	uncharacterized protein	5.151	2.36483	7.71819e-12	1.11114e-09	yes	up	8.63	7.52	7.58	0.63	0.94	1.15	7.91	0.906667
gene-LOC136840649	LOC136840649	pancreatic lipase-related protein 3-like, transcript variant X2	6.343	2.66521	9.24029e-12	1.2698e-09	yes	up	205.15	143.34	188.37	14.89	10.18	18.9	178.953	14.6567
gene-LOC136847086	LOC136847086	thiol S-methyltransferase TMT1A-like, transcript variant X1	2.959	1.56507	3.12497e-11	4.06347e-09	yes	up	5.86	9.09	8.7	1.12	1.63	1.49	7.88333	1.41333
gene-LOC136844368	LOC136844368	zinc finger MIZ domain-containing protein 2-like, transcript variant X1	6.13	2.61581	6.89142e-11	8.59154e-09	yes	up	3.21	5.59	4.31	0.13	0.67	0.41	4.37	0.403333
gene-LOC136844975	LOC136844975	uncharacterized protein, transcript variant X1	3.911	1.96743	6.97162e-11	8.60283e-09	yes	up	6.72	11.87	9.35	1.29	1.21	1.23	9.31333	1.24333
gene-LOC136843416	LOC136843416	2-aminomuconic semialdehyde dehydrogenase-like, transcript variant X1	3.256	1.70332	1.14896e-10	1.34897e-08	yes	up	7.42	7.75	8.27	1.06	1.46	1.32	7.81333	1.28
gene-LOC136847367	LOC136847367	segment polarity protein dishevelled homolog DVL-3-like, transcript variant X1	2.164	1.1139	1.99174e-10	2.20974e-08	yes	up	12.86	16.3	14.02	2.88	3.76	3.92	14.3933	3.52
gene-LOC136848953	LOC136848953	-	3.768	1.91398	2.18181e-10	2.3986e-08	yes	up	39.63	70.77	67.35	8.49	9.18	6.98	59.25	8.21667
gene-LOC136852133	LOC136852133	uncharacterized protein, transcript variant X1	5.03	2.33063	2.49108e-10	2.68969e-08	yes	up	5.47	8.58	10.28	0.6	1.19	0.82	8.11	0.87
gene-Acsl	Acsl	Acyl-CoA synthetase long-chain, transcript variant X1	2.435	1.28406	6.60339e-10	6.59957e-08	yes	up	126.27	147.58	139.27	27.38	28.64	33.5	137.707	29.84
gene-ctrip	ctrip	E3 ubiquitin-protein ligase ctrip, transcript variant X2	2.351	1.23324	7.35682e-10	7.2923e-08	yes	up	4.75	5.14	4.91	0.83	1.26	1.29	4.93333	1.12667
gene-LOC136847869	LOC136847869	uncharacterized protein	9.137	3.19166	9.39873e-10	9.16603e-08	yes	up	1108.26	4718.63	5413.12	160.77	225.69	230.16	3746.67	205.54
gene-LOC136855123	LOC136855123	sodium/calcium exchanger Calx-like, transcript variant X1	5.826	2.54249	1.00294e-09	9.62584e-08	yes	up	8.78	16.08	16.47	1.32	0.78	1.47	13.7767	1.19
gene-LOC136837847	LOC136837847	uncharacterized protein	3.202	1.67888	1.12568e-09	1.06351e-07	yes	up	35.62	47.39	47.05	4.45	10.74	6.9	43.3533	7.36333
gene-LOC136838571	LOC136838571	endoplasmic reticulum chaperone BiP-like	4.026	2.00934	1.58953e-09	1.45623e-07	yes	up	325.69	340.54	330.82	46.18	55.4	28.57	332.35	43.3833
gene-LOC136827913	LOC136827913	uncharacterized protein	8.416	3.07319	1.95698e-09	1.7661e-07	yes	up	44.36	19.48	14.99	1.18	2	1.53	26.2767	1.57
gene-LOC136839235	LOC136839235	Na(+)/H(+) exchanger beta-like	3.776	1.91689	2.25114e-09	2.01652e-07	yes	up	2.39	2.95	3.55	0.25	0.48	0.54	2.96333	0.423333
gene-LOC136836344	LOC136836344	poly(A) polymerase-like	29.713	4.89303	2.83547e-09	2.46686e-07	yes	up	3.04	6.52	14	0.25	0.1	0.04	7.85333	0.13
gene-LOC136834357	LOC136834357	uncharacterized protein	5.064	2.34016	4.63487e-09	3.86787e-07	yes	up	39.96	72.61	81.69	4.75	11.29	4.68	64.7533	6.90667
gene-LOC136842766	LOC136842766	estradiol 17-beta-dehydrogenase 11-like, transcript variant X3	3.881	1.95652	5.18165e-09	4.2339e-07	yes	up	18.44	36.8	40.07	2.82	5.07	5.28	31.77	4.39
gene-shv	shv	DnaJ homolog shv	2.549	1.35008	5.66028e-09	4.56332e-07	yes	up	21.16	27.07	27.52	4.21	7.19	4.51	25.25	5.30333
gene-Nmnat	Nmnat	nicotinamide mononucleotide adenylyltransferase, transcript variant X1	2.558	1.35485	6.50102e-09	5.13835e-07	yes	up	17.88	19.96	21.13	2.99	5.01	3.55	19.6567	3.85
gene-LOC136853409	LOC136853409	proton-coupled amino acid transporter-like protein pathetic, transcript variant X1	3.025	1.59708	8.09716e-09	6.1974e-07	yes	up	28.39	46.35	39.83	5.78	6.13	8.26	38.19	6.72333
gene-LOC136837073	LOC136837073	uncharacterized protein	7366.73	12.8468	8.2117e-09	6.24554e-07	yes	up	5.2	176.06	226.64	0	0	0	135.967	0
gene-LOC136847491	LOC136847491	phenoloxidase-activating enzyme-like	202.872	7.66443	1.00554e-08	7.55281e-07	yes	up	3.25	1.84	1.54	0	0	0	2.21	0
gene-LOC136831548	LOC136831548	-	5.276	2.39934	1.14333e-08	8.43068e-07	yes	up	304.31	501.37	459.1	49.78	49.51	22.76	421.593	40.6833
gene-LOC136825387	LOC136825387	uncharacterized protein	29.634	4.88917	1.27431e-08	9.28328e-07	yes	up	19.72	2.87	3.41	0.17	0.17	0.16	8.66667	0.166667
gene-Zyx	Zyx	lipoma-preferred partner zyxin, transcript variant X1	2.254	1.17274	1.58509e-08	1.14098e-06	yes	up	32.69	43.65	42.16	8.68	11	8.12	39.5	9.26667
gene-LOC136831547	LOC136831547	heat shock protein 83-like	3.555	1.82965	1.6915e-08	1.19902e-06	yes	up	166.54	450.97	431.63	73.32	19.12	13.74	349.713	35.3933
gene-LOC136837005	LOC136837005	protein Star-like, transcript variant X1	3.373	1.75397	1.69546e-08	1.19902e-06	yes	up	13.62	27.97	27.64	2.67	3.72	3.54	23.0767	3.31
gene-LOC136852040	LOC136852040	adhesion G protein-coupled receptor E1-like, transcript variant X2	2.511	1.32834	1.68661e-08	1.19902e-06	yes	up	121.56	66.76	76.74	11.84	18.45	9.43	88.3533	13.24
gene-LOC136844737	LOC136844737	-	143.182	7.16171	2.11265e-08	1.47678e-06	yes	up	2.82	2.82	2.87	0	0	0	2.83667	0
gene-l_2_gl	l(2)gl	LLGL domain-containing protein l(2)gl, transcript variant X1	2.804	1.48738	2.45004e-08	1.67392e-06	yes	up	5.15	5.07	4.66	0.94	0.97	0.93	4.96	0.946667
gene-LOC136831354	LOC136831354	dnaJ homolog subfamily C member 25 homolog, transcript variant X1	2.053	1.03769	2.54348e-08	1.70913e-06	yes	up	7.58	10.49	9.66	2.2	2.71	2.3	9.24333	2.40333
gene-LOC136847217	LOC136847217	organic cation transporter protein-like, transcript variant X1	3.748	1.90606	2.59377e-08	1.73296e-06	yes	up	5.41	10.52	10.7	1.02	2.06	1.34	8.87667	1.47333
gene-sel	sel	canopy family protein seele, transcript variant X1	3.577	1.83859	2.81596e-08	1.8702e-06	yes	up	8.2	14.4	15.54	1.13	2.25	2.15	12.7133	1.84333
gene-LOC136855340	LOC136855340	protein peste-like, transcript variant X1	233.927	7.86992	4.06687e-08	2.5749e-06	yes	up	4.51	1.46	1.4	0	0	0	2.45667	0
gene-LOC136833154	LOC136833154	putative oxidoreductase YteT	6.438	2.68666	4.14164e-08	2.60858e-06	yes	up	3.66	11.14	12.42	0.51	1.11	1.41	9.07333	1.01
gene-LOC136850069	LOC136850069	uncharacterized lncRNA	3.905	1.96544	4.46367e-08	2.79685e-06	yes	up	18.05	29.59	22.56	2.73	3.26	3.51	23.4	3.16667
gene-LOC136841961	LOC136841961	vitellogenin-like	46.82	5.54904	4.93087e-08	3.0579e-06	yes	up	30	8.06	7.59	0.2	0.01	0.31	15.2167	0.173333
gene-eIF4E1	eIF4E1	eukaryotic translation initiation factor 4E1, transcript variant X5	2.372	1.24607	5.88659e-08	3.57721e-06	yes	up	42.17	70.95	65.9	10.34	17.45	12.84	59.6733	13.5433
gene-LOC136831231	LOC136831231	sulfhydryl oxidase 2-like, transcript variant X1	2.507	1.32605	6.76443e-08	4.04961e-06	yes	up	3.56	3.56	3.83	0.65	0.87	0.76	3.65	0.76
gene-LOC136829853	LOC136829853	hydroxylysine kinase	7.165	2.84103	7.42471e-08	4.37985e-06	yes	up	3.12	3.51	4.06	0.11	0.19	0.52	3.56333	0.273333
gene-CaBP1	CaBP1	Protein disulfide-isomerase A6 homolog CaBP1	2.818	1.49446	7.92008e-08	4.62693e-06	yes	up	45.08	56.23	57.77	9.5	12.97	7.32	53.0267	9.93
gene-Opa1	Opa1	Opa1 mitochondrial dynamin like GTPase	2.101	1.07136	8.63269e-08	4.90118e-06	yes	up	4.43	5.44	5.63	1.49	1.38	1.36	5.16667	1.41
gene-LOC136833166	LOC136833166	protein lethal(2)essential for life-like, transcript variant X1	2.018	1.01317	9.37913e-08	5.30008e-06	yes	up	15.74	20.24	17.84	3.26	5.76	5.11	17.94	4.71
gene-LOC136854231	LOC136854231	glutamate receptor ionotropic, delta-2-like	131.314	7.03688	9.95899e-08	5.57565e-06	yes	up	7.16	4.91	5.13	0	0	0	5.73333	0
gene-Pgd	Pgd	phosphogluconate dehydrogenase, transcript variant X1	2.292	1.19638	1.25588e-07	6.93488e-06	yes	up	32.49	48.34	39.11	8.13	8.73	10.54	39.98	9.13333
gene-LOC136832268	LOC136832268	haloacid dehalogenase-like hydrolase domain-containing 5, transcript variant X1	2.249	1.16957	1.35556e-07	7.35103e-06	yes	up	7.14	8.45	7.46	1.6	2.07	1.81	7.68333	1.82667
gene-LOC136856314	LOC136856314	lipid scramblase CLPTM1L, transcript variant X2	2.672	1.41765	1.61393e-07	8.63598e-06	yes	up	33.44	51.9	52.88	8.95	8.7	9.14	46.0733	8.93
gene-LOC136835522	LOC136835522	protein FAM136A, transcript variant X1	2.923	1.54765	1.9654e-07	1.03789e-05	yes	up	8.1	12.67	11.55	1.9	2.35	1.54	10.7733	1.93
gene-Tango14	Tango14	transport and golgi organization 14, transcript variant X1	2.313	1.20997	2.06191e-07	1.08411e-05	yes	up	3.61	3.57	3.99	0.75	0.96	0.88	3.72333	0.863333
gene-LOC136846058	LOC136846058	mucin-7-like	292.884	8.19419	2.3681e-07	1.23437e-05	yes	up	7.24	625.63	659.65	1.27	0.74	0.09	430.84	0.7
gene-LOC136833162	LOC136833162	putative uncharacterized protein DDB_G0294196, transcript variant X1	2.166	1.1149	2.38714e-07	1.23896e-05	yes	up	23.24	23.99	23.54	5.46	5.94	5.86	23.59	5.75333
gene-LOC136830685	LOC136830685	calcium/calmodulin-dependent protein kinase kinase 1-like, transcript variant X1	2.383	1.25294	2.59006e-07	1.32719e-05	yes	up	4.36	5.54	5.93	0.78	1.52	1.23	5.27667	1.17667
gene-LOC136849215	LOC136849215	uncharacterized protein	37.609	5.23302	2.92712e-07	1.4873e-05	yes	up	0.25	0.16	0.12	0	0	0.01	0.176667	0.00333333
gene-LOC136835596	LOC136835596	pro-resilin-like	1853.32	10.8559	3.22055e-07	1.5986e-05	yes	up	1.16	103.75	107.79	0	0.05	0	70.9	0.0166667
gene-LOC136835624	LOC136835624	tubulin alpha-3 chain, transcript variant X1	4.115	2.04088	3.22549e-07	1.5986e-05	yes	up	167.48	500.48	449.15	41.89	55.65	42.48	372.37	46.6733
gene-LOC136837512	LOC136837512	uncharacterized protein	3.348	1.74327	4.28131e-07	2.05452e-05	yes	up	11.49	8.04	7.56	1.08	1.46	1.94	9.03	1.49333
gene-LOC136839963	LOC136839963	uncharacterized lncRNA, transcript variant X2	2.945	1.55803	5.63075e-07	2.58563e-05	yes	up	3.06	4.26	3.48	0.41	0.66	0.9	3.6	0.656667
gene-LOC136846517	LOC136846517	uncharacterized lncRNA	11.588	3.53456	5.98541e-07	2.72111e-05	yes	up	69.51	421.59	404.71	3.71	23.14	14.93	298.603	13.9267
gene-LOC136833953	LOC136833953	iron-sulfur cluster co-chaperone protein HscB-like	100.158	6.64614	6.06675e-07	2.74776e-05	yes	up	1.59	1.78	2.4	0	0	0	1.92333	0
gene-LOC136853349	LOC136853349	epoxide hydrolase 3-like	3.387	1.7599	6.43348e-07	2.90299e-05	yes	up	483.75	585.89	659.97	106.76	89.89	64.06	576.537	86.9033
gene-scalloped	scalloped	TEA domain transcription factor 1 homolog scalloped, transcript variant X1	4.199	2.07	6.57341e-07	2.9551e-05	yes	up	3.25	8.14	7.19	0.86	0.73	0.66	6.19333	0.75
gene-LOC136855313	LOC136855313	-	4.498	2.16937	6.96288e-07	3.09983e-05	yes	up	25.16	71.31	39.93	3.93	9.48	3.39	45.4667	5.6
gene-LOC136854424	LOC136854424	uncharacterized protein	2.698	1.4321	7.83171e-07	3.40679e-05	yes	up	5.29	7.62	6.2	1.31	1.3	1.06	6.37	1.22333
gene-LOC136845212	LOC136845212	developmentally-regulated GTP-binding protein 2	2.145	1.10117	7.99426e-07	3.44038e-05	yes	up	5.81	8.08	6.8	1.55	2	1.55	6.89667	1.7
gene-LOC136847300	LOC136847300	polypeptide N-acetylgalactosaminyltransferase 11-like, transcript variant X1	2.714	1.44031	8.79932e-07	3.76007e-05	yes	up	0.95	1.18	1.11	0.19	0.21	0.22	1.08	0.206667
gene-LOC136825793	LOC136825793	protein cbp-1-like	3.667	1.87471	9.76411e-07	4.10559e-05	yes	up	167.5	418.18	448.86	42.06	53.27	50.5	344.847	48.61
gene-LOC136842753	LOC136842753	protein catecholamines up-like, transcript variant X1	2.325	1.21749	9.75733e-07	4.10559e-05	yes	up	14.35	24.94	22.47	3.85	6.29	4.22	20.5867	4.78667
gene-ImpL2	ImpL2	Ecdysone-inducible gene L2, transcript variant X1	48.364	5.59587	1.04333e-06	4.35068e-05	yes	up	2.47	2.51	1.82	0	0.07	0	2.26667	0.0233333
gene-LOC136830953	LOC136830953	uncharacterized protein	6.686	2.74105	1.12531e-06	4.6445e-05	yes	up	28.49	77.5	75.85	5.54	6.3	1.89	60.6133	4.57667
gene-LOC136835625	LOC136835625	tubulin alpha-3 chain-like, transcript variant X1	2.755	1.46212	1.1912e-06	4.86662e-05	yes	up	569.38	744.72	802.49	149.05	130.25	114.16	705.53	131.153
gene-LOC136837962	LOC136837962	gastrula zinc finger protein XlCGF57.1-like	5.935	2.56927	1.20506e-06	4.90668e-05	yes	up	9.18	20.13	19.16	0.92	1.3	0.48	16.1567	0.9
gene-LOC136853626	LOC136853626	uncharacterized lncRNA	18.563	4.21436	1.31181e-06	5.28789e-05	yes	up	12.91	16	12.31	0	1.15	0	13.74	0.383333
gene-LOC136850819	LOC136850819	uncharacterized protein, transcript variant X1	2.335	1.22316	1.44365e-06	5.80001e-05	yes	up	8.64	9.61	9.85	1.93	2.08	2.36	9.36667	2.12333
gene-LOC136839974	LOC136839974	rab GTPase-activating protein 1-like, transcript variant X1	3.074	1.62007	1.695e-06	6.67447e-05	yes	up	3.02	2.97	3.97	0.39	0.59	0.56	3.32	0.513333
gene-LOC136847463	LOC136847463	uncharacterized protein, transcript variant X1	2.849	1.51038	1.69994e-06	6.67447e-05	yes	up	1.38	2.41	2.37	0.28	0.46	0.5	2.05333	0.413333
gene-LOC136828654	LOC136828654	organic cation transporter protein-like, transcript variant X1	2.329	1.21953	2.03836e-06	7.82534e-05	yes	up	12.35	12.3	10.97	1.35	2.06	1.95	11.8733	1.78667
gene-LOC136835225	LOC136835225	signal transducer and activator of transcription C-like	2.251	1.17026	2.2256e-06	8.49027e-05	yes	up	6.03	7.22	6.66	1.3	1.98	1.44	6.63667	1.57333
gene-bor	bor	ATPase family AAA domain containing bor	3.857	1.94749	2.25397e-06	8.57145e-05	yes	up	8.62	13.95	13.59	2.1	1.45	1.18	12.0533	1.57667
gene-LOC136832837	LOC136832837	uncharacterized protein	2.651	1.40629	2.58343e-06	9.70229e-05	yes	up	2.6	4.4	4.91	0.65	0.92	0.81	3.97	0.793333
gene-LOC136836535	LOC136836535	microtubule-associated protein RP/EB family member 1-like, transcript variant X1	2.55	1.3504	2.74816e-06	0.000102573	yes	up	31.26	53.44	52.44	5.83	12.15	10.82	45.7133	9.6
gene-LOC136831549	LOC136831549	heat shock protein HSP 90-alpha-like	5.085	2.34636	2.75756e-06	0.000102607	yes	up	129.51	238.7	198.79	26.1	20.45	8.92	189	18.49
gene-LOC136830587	LOC136830587	uncharacterized lncRNA	38.938	5.28311	2.92258e-06	0.000108082	yes	up	1.51	1.45	1.6	0	0.03	0.04	1.52	0.0233333
gene-LOC136833864	LOC136833864	(E3-independent) E2 ubiquitin-conjugating enzyme UBE2O-like	5.134	2.3602	2.96149e-06	0.000109187	yes	up	9.12	7.78	7.07	0.47	1.57	0.51	7.99	0.85
gene-udt	udt	protein undicht, transcript variant X1	11.587	3.53437	3.0225e-06	0.000110761	yes	up	0.84	0.55	0.69	0	0.05	0.06	0.693333	0.0366667
gene-LOC136835773	LOC136835773	uncharacterized protein	3.776	1.91688	3.17878e-06	0.000116136	yes	up	6.42	14.03	8.46	0.8	1.45	1.83	9.63667	1.36
gene-LOC136836597	LOC136836597	uncharacterized protein	11.4	3.51098	3.34177e-06	0.000121723	yes	up	4.31	7.63	6.43	0.19	0.03	0.63	6.12333	0.283333
gene-PMP34	PMP34	Peroxisomal Membrane Protein 34	2.077	1.05427	3.81833e-06	0.000135015	yes	up	6.06	5.95	5.94	1.18	1.94	1.54	5.98333	1.55333
gene-LOC136854536	LOC136854536	serine/threonine-protein phosphatase 2A catalytic subunit beta isoform-like	2.063	1.04477	4.08397e-06	0.000143325	yes	up	13.38	18.87	18.58	4.15	4.43	4.29	16.9433	4.29
gene-LOC136850106	LOC136850106	glucose-6-phosphate 1-dehydrogenase-like	6.207	2.63384	4.74852e-06	0.000162674	yes	up	92.06	41.18	34.28	6.44	4.28	3.47	55.84	4.73
gene-LOC136856134	LOC136856134	solute carrier family 15 member 2-like	28.736	4.8448	4.73791e-06	0.000162674	yes	up	5.7	152.63	142.28	2.79	1.79	0.27	100.203	1.61667
gene-LOC136832227	LOC136832227	uncharacterized protein, transcript variant X1	2.055	1.03883	4.79501e-06	0.000163802	yes	up	8.67	12.11	11.18	2.7	3.02	2.45	10.6533	2.72333
gene-LOC136846484	LOC136846484	CAP-Gly domain-containing linker protein 1-like, transcript variant X1	2.539	1.34399	5.09086e-06	0.000172932	yes	up	2.96	4.39	4.69	0.72	1.14	0.62	4.01333	0.826667
gene-flr	flr	actin-interacting protein 1 flr, transcript variant X2	2.233	1.15886	5.08801e-06	0.000172932	yes	up	52.68	93.43	91.69	17.4	22.78	18.07	79.2667	19.4167
gene-LOC136828714	LOC136828714	integrin alpha-8-like, transcript variant X1	3.512	1.81218	5.22187e-06	0.000176391	yes	up	20.08	57.46	55.18	5.74	8.14	5.86	44.24	6.58
gene-LOC136839263	LOC136839263	prostamide/prostaglandin F synthase-like, transcript variant X2	2.292	1.19651	5.28356e-06	0.000177978	yes	up	118	189.98	193.88	38.92	37.27	36.08	167.287	37.4233
gene-LOC136855111	LOC136855111	uncharacterized lncRNA, transcript variant X2	2.436	1.28475	5.32754e-06	0.000178961	yes	up	8.6	9.09	11.15	2.39	2.74	2.49	9.61333	2.54
gene-LOC136843763	LOC136843763	calnexin-like, transcript variant X3	2.002	1.0013	5.87295e-06	0.000195652	yes	up	71.18	110.89	104.55	22.96	32.17	23.91	95.54	26.3467
gene-CysRS	CysRS	cysteine--tRNA ligase, cytoplasmic	3.24	1.69582	6.04892e-06	0.00020096	yes	up	7.41	14.84	13.26	2.12	2.07	1.41	11.8367	1.86667
gene-LOC136848625	LOC136848625	uncharacterized protein, transcript variant X3	2.457	1.29692	6.36904e-06	0.000208101	yes	up	4.22	5.41	6.17	1.14	1.14	1.15	5.26667	1.14333
gene-Rbp6	Rbp6	RNA-binding protein 6, transcript variant X1	3.943	1.97915	6.72935e-06	0.000218172	yes	up	11.05	7.77	7.87	0.86	1.55	0.8	8.89667	1.07
gene-LOC136829919	LOC136829919	high affinity cAMP-specific and IBMX-insensitive 3',5'-cyclic phosphodiesterase 8B-like, transcript variant X1	2.865	1.51836	7.48731e-06	0.000238903	yes	up	3.6	6.75	7.45	0.57	0.7	1.03	5.93333	0.766667
gene-LOC136842835	LOC136842835	uncharacterized protein	2.835	1.50314	7.65904e-06	0.000242463	yes	up	13.03	18.62	19.85	3.64	3.37	2.63	17.1667	3.21333
gene-LOC136830682	LOC136830682	retinoid-inducible serine carboxypeptidase-like	5.372	2.42537	7.78476e-06	0.000245159	yes	up	106.86	135.04	129.97	8.75	5.14	22.42	123.957	12.1033
gene-LOC136848616	LOC136848616	uncharacterized lncRNA, transcript variant X4	9.687	3.27605	8.16837e-06	0.000255218	yes	up	5.77	9.71	7.73	0.06	0.52	0.09	7.73667	0.223333
gene-LOC136848093	LOC136848093	15-hydroxyprostaglandin dehydrogenase [NAD(+)]-like, transcript variant X3	5.298	2.40545	8.57587e-06	0.000266601	yes	up	3.26	5.37	7.46	0.19	0.96	0.53	5.36333	0.56
gene-LOC136851620	LOC136851620	innexin unc-9-like, transcript variant X1	35.129	5.13461	9.17081e-06	0.000281541	yes	up	9.04	9.28	8.41	0	0.03	0	8.91	0.01
gene-LOC136832341	LOC136832341	uncharacterized protein	6.524	2.7058	9.24125e-06	0.000282923	yes	up	1.11	1.07	1.97	0.11	0.14	0.07	1.38333	0.106667
gene-LOC136838538	LOC136838538	stromal cell-derived factor 2	2.086	1.06097	9.83393e-06	0.000298798	yes	up	32.57	33.96	32.65	8.31	8.82	7.81	33.06	8.31333
gene-LOC136849294	LOC136849294	-	11.093	3.47157	9.99838e-06	0.000303034	yes	up	1.79	3.05	2.78	0.01	0.35	0.08	2.54	0.146667
gene-LOC136847363	LOC136847363	periodic tryptophan protein 1 homolog, transcript variant X1	2.354	1.23521	1.2193e-05	0.00035616	yes	up	7.98	10.69	9.65	2.22	2.15	1.91	9.44	2.09333
gene-LOC136828864	LOC136828864	ionotropic receptor 93a-like	63.404	5.98649	1.27044e-05	0.000368428	yes	up	1.46	0.75	0.64	0	0	0.03	0.95	0.01
gene-ERp60	ERp60	disulfide-isomerase A3	2.147	1.10199	1.32615e-05	0.000382748	yes	up	138.76	187.3	176.21	38.5	52.89	31.98	167.423	41.1233
gene-LOC136855300	LOC136855300	uncharacterized protein	117.818	6.88042	1.38133e-05	0.000393973	yes	up	0.24	4.75	4.29	0	0	0	3.09333	0
gene-ena	ena	enabled, transcript variant X1	2.228	1.15578	1.42953e-05	0.000406761	yes	up	4.07	7.11	7.3	1.05	1.84	1.54	6.16	1.47667
gene-LOC136848711	LOC136848711	uncharacterized protein, transcript variant X1	137.852	7.10697	1.43718e-05	0.000407022	yes	up	0.6	10.5	3.27	0	0	0	4.79	0
gene-LOC136854954	LOC136854954	hyccin-like, transcript variant X1	2.234	1.15948	1.44731e-05	0.000408932	yes	up	1.51	2.65	2.43	0.38	0.67	0.54	2.19667	0.53
gene-Gmd	Gmd	GDP-mannose 4,6 dehydratase	2.288	1.1938	1.51619e-05	0.000422473	yes	up	12.56	22.33	23.01	3.27	5.63	4.36	19.3	4.42
gene-LOC136828703	LOC136828703	uncharacterized protein, transcript variant X1	18.828	4.23478	1.52341e-05	0.000423507	yes	up	8.11	22.32	6.81	3.94	0.2	0.08	12.4133	1.40667
gene-LOC136833788	LOC136833788	uncharacterized protein DDB_G0284459-like	26.477	4.72664	1.6166e-05	0.000445319	yes	up	2.55	0.96	0.9	0	0.09	0	1.47	0.03
gene-LOC136831209	LOC136831209	recQ-like DNA helicase blm-1	2.884	1.52828	1.71722e-05	0.00046771	yes	up	10.14	16.14	19.14	0.9	1.81	2.31	15.14	1.67333
gene-LOC136838758	LOC136838758	transient receptor potential channel pyrexia-like, transcript variant X1	2.924	1.54787	1.80529e-05	0.000489947	yes	up	9.34	19.84	19.67	1.99	3.26	3.94	16.2833	3.06333
gene-LOC136840260	LOC136840260	mucin-13-like	9.519	3.25074	1.82477e-05	0.000492566	yes	up	2.45	21.9	22.09	0.49	1.55	0.47	15.48	0.836667
gene-LOC136834809	LOC136834809	sodium- and chloride-dependent glycine transporter 1-like, transcript variant X1	3.606	1.85034	1.83053e-05	0.000493021	yes	up	39.28	82.22	83.97	8.97	6.1	13.29	68.49	9.45333
gene-LOC136851511	LOC136851511	protein transport protein Sec31A-like, transcript variant X1	2.233	1.15925	1.88413e-05	0.000505206	yes	up	6.65	12.88	11.57	1.98	2.78	2.55	10.3667	2.43667
gene-yata	yata	N-terminal kinase-like protein yata	2.086	1.06041	1.95643e-05	0.000522275	yes	up	1.79	2.88	2.62	0.55	0.87	0.73	2.43	0.716667
gene-LOC136835366	LOC136835366	tyrosine-protein phosphatase non-receptor type 11-like, transcript variant X1	2.329	1.21951	1.98486e-05	0.000528698	yes	up	4.18	6.47	6.73	0.92	1.84	1.28	5.79333	1.34667
gene-LOC136849278	LOC136849278	globin-1-like, transcript variant X4	6.771	2.75934	2.22494e-05	0.000584918	yes	up	109.6	467.03	450.58	14.88	55.21	12.76	342.403	27.6167
gene-LOC136844730	LOC136844730	uncharacterized protein	2.046	1.03253	2.34037e-05	0.000611825	yes	up	619.26	472.43	491.95	97.91	174.29	132.28	527.88	134.827
gene-LOC136841420	LOC136841420	esterase OVCA2	3.213	1.68391	2.56802e-05	0.000657945	yes	up	3.71	5.36	5.14	0.36	1.15	0.92	4.73667	0.81
gene-LOC136846746	LOC136846746	chloride channel protein 2-like, transcript variant X3	2.2	1.13722	2.59571e-05	0.000662235	yes	up	3.11	4.42	4.47	0.95	0.91	1	4	0.953333
gene-Dp	Dp	transcription factor Dp, transcript variant X1	2.395	1.2601	2.60725e-05	0.000663778	yes	up	2.91	4.16	3.87	0.59	0.79	1.04	3.64667	0.806667
gene-LOC136834838	LOC136834838	ankyrin repeat domain-containing protein 27-like	3.484	1.80072	2.82052e-05	0.000707646	yes	up	1.38	1.44	1.64	0.2	0.15	0.34	1.48667	0.23
gene-eRF1	eRF1	eukaryotic release factor 1, transcript variant X1	2.033	1.02344	2.81485e-05	0.000707646	yes	up	42.82	59.7	53.64	13.61	14.99	11.41	52.0533	13.3367
gene-LOC136856441	LOC136856441	E3 ubiquitin-protein ligase TRIM50-like	2.98	1.57541	2.93435e-05	0.000734682	yes	up	3.7	6.23	5.58	0.89	1.19	0.64	5.17	0.906667
gene-LOC136845313	LOC136845313	actin-binding protein WASF2-like, transcript variant X1	61.256	5.93678	2.99799e-05	0.000749064	yes	up	0.21	0.4	0.47	0	0	0	0.36	0
gene-LOC136855927	LOC136855927	thimet oligopeptidase-like, transcript variant X1	2.032	1.02314	3.55152e-05	0.000862421	yes	up	13.5	22.53	19.04	4.51	5.11	4.61	18.3567	4.74333
gene-LOC136839272	LOC136839272	uncharacterized lncRNA	2.262	1.17731	3.90085e-05	0.000931807	yes	up	8.49	10.41	8.09	1.55	3.63	2.1	8.99667	2.42667
gene-LOC136855900	LOC136855900	(2S)-3-sulfopropanediol dehydratase-like	12.02	3.58741	4.05389e-05	0.000961249	yes	up	12.99	206.29	248.89	9.57	4.04	4.68	156.057	6.09667
gene-LOC136846854	LOC136846854	uncharacterized protein	5.927	2.56737	4.27339e-05	0.000997646	yes	up	3.65	2.18	3.01	0.28	0.19	0.3	2.94667	0.256667
gene-shot	shot	dystonin-like protein short stop, transcript variant X1	2.143	1.09976	4.46407e-05	0.00103815	yes	up	5.81	9.56	10.53	1.5	2.85	2.13	8.63333	2.16
gene-beta-PheRS	beta-PheRS	phenylalanine--tRNA ligase beta subunit	2.044	1.0316	4.55972e-05	0.00105633	yes	up	13.42	22.28	18.51	4.48	4.95	4.36	18.07	4.59667
gene-LOC136841548	LOC136841548	acetyl-coenzyme A transporter 1, transcript variant X1	2.25	1.16991	4.61468e-05	0.00106702	yes	up	3.49	7	6.12	1.15	1.44	1.15	5.53667	1.24667
gene-LOC136830607	LOC136830607	uncharacterized lncRNA	9.496	3.24725	4.78482e-05	0.00110005	yes	up	0.13	0.68	0.76	0.03	0.04	0.01	0.523333	0.0266667
gene-Grp170	Grp170	Grp170 co-chaperone, transcript variant X1	2.286	1.19268	4.83308e-05	0.00110485	yes	up	8.92	15.89	14.2	2.43	4.33	2.45	13.0033	3.07
gene-RhoGAP102A	RhoGAP102A	Rho GTPase activating protein at 102A	3.346	1.74259	4.95639e-05	0.0011309	yes	up	0.79	0.95	0.76	0.1	0.2	0.09	0.833333	0.13
gene-LOC136834799	LOC136834799	uncharacterized protein	68.878	6.10597	5.14751e-05	0.00116571	yes	up	0.12	0.47	0.54	0	0	0	0.376667	0
gene-LOC136825304	LOC136825304	DDB1- and CUL4-associated factor homolog 1-like, transcript variant X1	5.561	2.47546	5.77525e-05	0.00129574	yes	up	2.05	4.52	4.14	0.1	0.27	0.68	3.57	0.35
gene-LOC136851263	LOC136851263	uncharacterized protein	16.939	4.08224	5.85384e-05	0.00130851	yes	up	0.97	2.39	2.08	0.01	0	0.16	1.81333	0.0566667
gene-LOC136855733	LOC136855733	uncharacterized protein	9.037	3.17585	5.92763e-05	0.00132013	yes	up	1.78	1.51	2.01	0.14	0.06	0.24	1.76667	0.146667
gene-LOC136847729	LOC136847729	caspase-1-like, transcript variant X1	6.386	2.6749	6.06202e-05	0.00134757	yes	up	10.13	57.36	55.05	3.5	1.65	4.33	40.8467	3.16
gene-LOC136852414	LOC136852414	endoplasmin-like	2.31	1.20778	6.62415e-05	0.00145119	yes	up	75.96	74.93	71.21	17.55	20.85	12.35	74.0333	16.9167
gene-Nufip	Nufip	nuclear FMR1 interacting protein 1, transcript variant X4	2.312	1.2091	6.65716e-05	0.00145579	yes	up	4.52	8.14	7.03	1.75	1.83	0.94	6.56333	1.50667
gene-LOC136855471	LOC136855471	sodium-dependent nutrient amino acid transporter 1-like	138.739	7.11623	6.70986e-05	0.00146202	yes	up	0.41	39.93	44.91	0.13	0.17	0	28.4167	0.1
gene-LOC136825275	LOC136825275	uncharacterized protein, transcript variant X1	2.44	1.28697	6.95138e-05	0.00150921	yes	up	2.53	2.61	2.55	0.53	0.63	0.51	2.56333	0.556667
gene-LOC136825533	LOC136825533	thioredoxin-related transmembrane protein 1-like	2.067	1.04787	7.13175e-05	0.00153745	yes	up	51.62	96.52	92.11	16.53	22.01	23.96	80.0833	20.8333
gene-LOC136847697	LOC136847697	galactoside alpha-(1,2)-fucosyltransferase 2-like, transcript variant X1	2.599	1.37793	7.20719e-05	0.00154864	yes	up	21.5	38.93	38.74	4.31	5.43	9.54	33.0567	6.42667
gene-LOC136847763	LOC136847763	folliculin-interacting protein 2, transcript variant X1	2.014	1.00971	7.26214e-05	0.00155711	yes	up	5.82	7.69	7.37	1.64	1.64	2.22	6.96	1.83333
gene-LOC136830192	LOC136830192	COMM domain-containing protein 8-like	2.661	1.41197	7.48776e-05	0.00159699	yes	up	5.28	6.26	5.8	0.93	1.21	1.34	5.78	1.16
gene-rudimentary	rudimentary	carbamoyl-phosphate synthetase 2, aspartate transcarbamylase, and dihydroorotase rudimentary, transcript variant X1	6.588	2.7198	7.68375e-05	0.00163303	yes	up	1.18	11.12	9.7	0.36	0.79	0.59	7.33333	0.58
gene-LOC136856547	LOC136856547	gastrula zinc finger protein XlCGF57.1-like	13.872	3.79411	8.05504e-05	0.00169408	yes	up	0.43	1.58	1.34	0.04	0.07	0.04	1.11667	0.05
gene-LOC136848992	LOC136848992	coiled-coil domain-containing protein 22 homolog, transcript variant X2	2.026	1.01828	8.11934e-05	0.00170464	yes	up	6.58	8.58	8.43	1.88	2.04	2.23	7.86333	2.05
gene-P32	P32	complement C1q binding protein P32	2.383	1.25276	8.29779e-05	0.00173308	yes	up	23.63	37.54	30.84	7.3	7.35	5.21	30.67	6.62
gene-LOC136830915	LOC136830915	uncharacterized lncRNA	158.706	7.31021	8.48911e-05	0.00176998	yes	up	22.75	0.56	2.87	0	0	0	8.72667	0
gene-LOC136837920	LOC136837920	uncharacterized protein	15.979	3.99812	8.50409e-05	0.00177005	yes	up	2.83	5.88	4.77	0	0.43	0	4.49333	0.143333
gene-LOC136834471	LOC136834471	uncharacterized protein	2.04	1.02846	8.59104e-05	0.00178508	yes	up	1.48	1.63	1.47	0.29	0.47	0.45	1.52667	0.403333
gene-LOC136846886	LOC136846886	E3 ubiquitin-protein ligase RFWD3-like, transcript variant X1	2.564	1.35864	8.80881e-05	0.00182094	yes	up	2.77	5.63	5.26	0.73	1.23	0.92	4.55333	0.96
gene-Idh3a	Idh3a	isocitrate dehydrogenase [NAD] subunit alpha, mitochondrial	2.335	1.22364	9.00618e-05	0.00185304	yes	up	27.99	40.59	37.71	9.03	7.1	7.35	35.43	7.82667
gene-LOC136854471	LOC136854471	serine proteinase stubble-like	54.064	5.7566	9.01006e-05	0.00185304	yes	up	2.44	1.3	0.94	0	0	0	1.56	0
gene-LOC136838954	LOC136838954	uncharacterized protein	2.082	1.05823	9.05915e-05	0.00185725	yes	up	3.1	4.53	4.02	0.99	1.05	0.88	3.88333	0.973333
gene-LOC136852265	LOC136852265	adhesion G protein-coupled receptor E1-like, transcript variant X1	3.644	1.8654	9.69826e-05	0.00197776	yes	up	12.27	45.44	35.58	3.08	6.8	3.88	31.0967	4.58667
gene-LOC136840336	LOC136840336	perlucin-like protein, transcript variant X1	30.969	4.95277	9.74231e-05	0.0019834	yes	up	0.65	5.04	4.22	0	0.16	0	3.30333	0.0533333
gene-140up	140up	RPII140-upstream gene protein	3.649	1.86738	9.80292e-05	0.00198904	yes	up	4.48	7.22	8.7	1.17	0.85	0.87	6.8	0.963333
gene-Top3alpha	Top3alpha	topoisomerase 3-alpha	2.748	1.45826	9.97376e-05	0.00201357	yes	up	2.91	2.09	2.24	0.46	0.69	0.53	2.41333	0.56
gene-LOC136855856	LOC136855856	annexin A3-like	3.57	1.83609	0.000100102	0.0020142	yes	up	2129.28	7758.3	7631.28	568.25	931.96	1068.55	5839.62	856.253
gene-rols	rols	rolling pebbles, transcript variant X1	2.036	1.02603	0.000109166	0.0021713	yes	up	31.3	49.5	42.44	10.9	11.6	8.94	41.08	10.48
gene-LOC136836102	LOC136836102	uncharacterized protein, transcript variant X1	2.416	1.27253	0.000115519	0.0022789	yes	up	12.37	24.78	24.86	2.94	6.61	4.59	20.67	4.71333
gene-LOC136830268	LOC136830268	zinc finger protein on ecdysone puffs-like, transcript variant X1	2.019	1.01336	0.000119651	0.00234133	yes	up	7.77	11.73	12.05	2.46	3.8	2.37	10.5167	2.87667
gene-LOC136847553	LOC136847553	probable 3',5'-cyclic phosphodiesterase pde-5	5.903	2.56134	0.000120855	0.00236106	yes	up	3.17	1.54	1.42	0.11	0.33	0.14	2.04333	0.193333
gene-LOC136853683	LOC136853683	uncharacterized protein, transcript variant X2	11.245	3.49119	0.000129	0.00248803	yes	up	2.39	30.38	34.95	1.49	1.2	0.26	22.5733	0.983333
gene-LOC136847074	LOC136847074	uncharacterized protein, transcript variant X1	5.049	2.33594	0.000132555	0.0025404	yes	up	1.09	3.68	3.27	0.35	0.23	0.12	2.68	0.233333
gene-mRpL19	mRpL19	mitochondrial ribosomal protein L19	2.046	1.03278	0.000134604	0.00256745	yes	up	7.63	10.94	9.83	2.06	2.75	2.55	9.46667	2.45333
gene-LOC136835280	LOC136835280	putative nuclease HARBI1, transcript variant X4	2.606	1.38161	0.000137265	0.00260998	yes	up	2.75	3.89	3.87	0.83	0.91	0.49	3.50333	0.743333
gene-LOC136832804	LOC136832804	uncharacterized protein, transcript variant X1	3.459	1.7904	0.000137861	0.00261719	yes	up	3.76	11.87	12.64	1.16	2.02	1.11	9.42333	1.43
gene-LOC136836343	LOC136836343	protein rtoA-like, transcript variant X2	53.208	5.73358	0.000138487	0.00262495	yes	up	0.33	0.99	1.11	0	0	0	0.81	0
gene-LOC136850701	LOC136850701	testis-expressed protein 2, transcript variant X1	2.621	1.38997	0.000142993	0.0026893	yes	up	1.24	2.02	2.12	0.21	0.39	0.5	1.79333	0.366667
gene-Sil1	Sil1	Sil1 nucleotide exchange factor, transcript variant X2	2.736	1.45188	0.000142825	0.0026893	yes	up	2.75	1.78	1.95	0.35	0.6	0.39	2.16	0.446667
gene-LOC136834327	LOC136834327	equilibrative nucleobase transporter 1-like, transcript variant X3	2.673	1.41869	0.000148577	0.00277703	yes	up	3.88	4.45	4.04	0.95	0.59	0.85	4.12333	0.796667
gene-LOC136827958	LOC136827958	phosphatidylserine synthase 2-like, transcript variant X1	3.029	1.59865	0.000151421	0.00281279	yes	up	3.74	3.55	2.9	0.25	0.79	0.84	3.39667	0.626667
gene-LOC136832313	LOC136832313	uncharacterized protein, transcript variant X6	10.307	3.36557	0.00015211	0.00282126	yes	up	0.53	7.6	7.55	0.05	0.45	0.18	5.22667	0.226667
gene-Cortactin	Cortactin	cortactin, transcript variant X1	2.509	1.32714	0.000153167	0.00283651	yes	up	15.94	33.07	35.8	4.19	8.44	5.61	28.27	6.08
gene-LOC136838328	LOC136838328	uncharacterized protein, transcript variant X1	2.648	1.40505	0.00015471	0.00286072	yes	up	77.24	194.79	177.8	28.39	27.52	27.46	149.943	27.79
gene-LOC136826199	LOC136826199	uncharacterized lncRNA	37.429	5.22609	0.000158207	0.0029076	yes	up	4.41	4.22	2.18	0.19	0	0	3.60333	0.0633333
gene-kra	kra	basic leucine zipper and W2 domain-containing protein kra, transcript variant X3	2.307	1.20589	0.000162597	0.00297922	yes	up	96.1	184.43	178.49	29.79	47.87	26.91	153.007	34.8567
gene-RnrS	RnrS	ribonucleoside-diphosphate reductase subunit M2	3.093	1.62877	0.000173632	0.00314332	yes	up	11.6	36.77	27.75	3.66	5.72	3.43	25.3733	4.27
gene-LOC136829722	LOC136829722	rho-related GTP-binding protein RhoA-C-like	49.219	5.62114	0.000177646	0.00319683	yes	up	0.39	0.38	0.85	0	0	0	0.54	0
gene-LOC136825816	LOC136825816	nidogen-2-like, transcript variant X1	2.539	1.3442	0.000178462	0.00320199	yes	up	6.29	12.2	10.7	1.57	2.89	1.62	9.73	2.02667
gene-LOC136828912	LOC136828912	glucose dehydrogenase [FAD, quinone]-like, transcript variant X2	28.017	4.80825	0.000189802	0.00338536	yes	up	0.41	4.48	5.09	0	0.19	0	3.32667	0.0633333
gene-LOC136847365	LOC136847365	uro-adherence factor A-like, transcript variant X1	3.475	1.79721	0.00019322	0.00343114	yes	up	3.77	14.23	12.41	1.39	1.38	2	10.1367	1.59
gene-LOC136835925	LOC136835925	malectin-A-like	2.652	1.40685	0.000198979	0.00350256	yes	up	11.24	10.84	11.55	0.99	3.14	2.95	11.21	2.36
gene-LOC136840959	LOC136840959	soluble calcium-activated nucleotidase 1, transcript variant X4	2.035	1.02524	0.000201551	0.00352728	yes	up	9.17	12.34	13.8	2.37	4.35	2.67	11.77	3.13
gene-LOC136832795	LOC136832795	motor neuron and pancreas homeobox 1-like, transcript variant X1	4.074	2.02651	0.000202274	0.00353483	yes	up	1.79	2.44	3.07	0.08	0.42	0.51	2.43333	0.336667
gene-LOC136837567	LOC136837567	uncharacterized protein, transcript variant X1	2.877	1.52469	0.000211298	0.00367175	yes	up	1.44	1.56	2.38	0.21	0.45	0.35	1.79333	0.336667
gene-alpha-PheRS	alpha-PheRS	phenylalanine--tRNA ligase alpha subunit, transcript variant X1	2.055	1.03927	0.000211324	0.00367175	yes	up	20.37	23.49	20.45	6.19	5.15	5.4	21.4367	5.58
gene-LOC136825720	LOC136825720	alpha-1,6-mannosyl-glycoprotein 4-beta-N-acetylglucosaminyltransferase-like, transcript variant X1	3.175	1.66655	0.000230126	0.00396427	yes	up	4.76	4.65	4.29	0.5	0.81	0.06	4.56667	0.456667
gene-MED8	MED8	mediator complex subunit 8, transcript variant X2	2.172	1.11891	0.000236636	0.00405906	yes	up	10.2	13.56	13.13	3.09	2.93	2.98	12.2967	3
gene-LOC136829763	LOC136829763	putative fatty acyl-CoA reductase CG5065, transcript variant X2	3.57	1.8358	0.000245076	0.00418012	yes	up	30.24	12.93	11.7	2.33	4.76	2.54	18.29	3.21
gene-LOC136851494	LOC136851494	uncharacterized protein	2.141	1.09859	0.000257855	0.00436729	yes	up	3.07	4.6	4.02	0.96	1.11	0.78	3.89667	0.95
gene-LOC136840236	LOC136840236	uncharacterized lncRNA	35.436	5.14715	0.000258624	0.00437417	yes	up	0.05	3.96	5.33	0	0.06	0.22	3.11333	0.0933333
gene-LOC136831569	LOC136831569	SPRY domain-containing protein 7	2.336	1.22409	0.000277619	0.0046435	yes	up	3.74	7.94	7.46	1.37	1.61	1.26	6.38	1.41333
gene-LOC136832289	LOC136832289	ribosomal RNA processing protein 36 homolog, transcript variant X1	3.324	1.73308	0.00027703	0.0046435	yes	up	2.95	5.05	6.66	0.6	1.13	0.61	4.88667	0.78
gene-LOC136832136	LOC136832136	uncharacterized lncRNA	14.512	3.85913	0.00029479	0.00487339	yes	up	6	3.7	4.42	0	0	0.62	4.70667	0.206667
gene-LOC136825663	LOC136825663	uncharacterized lncRNA	8.222	3.03941	0.000300352	0.00494172	yes	up	7.13	6.21	5.95	0	0.63	0.74	6.43	0.456667
gene-LOC136850680	LOC136850680	major facilitator superfamily domain-containing protein 6-like, transcript variant X2	7.821	2.9674	0.000300853	0.00494253	yes	up	12.44	11.57	11.14	1.5	0.54	0.1	11.7167	0.713333
gene-LOC136838308	LOC136838308	uncharacterized lncRNA, transcript variant X2	2.379	1.25008	0.000307124	0.00502151	yes	up	1.44	1.82	1.83	0.22	0.52	0.43	1.69667	0.39
gene-LOC136852584	LOC136852584	calcium-transporting ATPase sarcoplasmic/endoplasmic reticulum type-like, transcript variant X1	2.115	1.08065	0.000307278	0.00502151	yes	up	35.47	70.1	67.33	12.43	18.44	12.27	57.6333	14.38
gene-LOC136853160	LOC136853160	activator of 90 kDa heat shock protein ATPase homolog 1	2.123	1.0859	0.000309418	0.005038	yes	up	6.39	13.4	11.66	2.1	2.84	2.75	10.4833	2.56333
gene-LOC136838445	LOC136838445	uncharacterized lncRNA	4.636	2.21297	0.00031225	0.00506171	yes	up	0.36	1.36	1.1	0.08	0.11	0.13	0.94	0.106667
gene-LOC136839677	LOC136839677	-	61.366	5.93937	0.000316331	0.00510052	yes	up	0.99	0.14	0.5	0	0	0	0.543333	0
gene-LOC136843915	LOC136843915	coiled-coil domain-containing protein 18-like	2.036	1.02539	0.000319104	0.00512205	yes	up	3.98	6.45	5.62	1.03	1.41	1.75	5.35	1.39667
gene-LOC136850170	LOC136850170	probable E3 SUMO-protein ligase RNF212, transcript variant X1	19.77	4.30524	0.000319297	0.00512205	yes	up	3.67	1.15	1.09	0	0.1	0.06	1.97	0.0533333
gene-MED9	MED9	mediator complex subunit 9, transcript variant X2	2.116	1.08128	0.00032639	0.00522095	yes	up	17.5	32.57	29.55	6.49	7.16	5.66	26.54	6.43667
gene-LOC136838724	LOC136838724	aldehyde dehydrogenase, dimeric NADP-preferring-like	2.726	1.44671	0.000334147	0.00528905	yes	up	590.89	1602.75	1514.15	226.4	291.52	181.64	1235.93	233.187
gene-LOC136843542	LOC136843542	uncharacterized protein	28.424	4.82903	0.000337918	0.00533478	yes	up	0.41	4.37	4.86	0	0	0.19	3.21333	0.0633333
gene-Hip14	Hip14	palmitoyltransferase Hip14	4.399	2.13728	0.000350674	0.00547895	yes	up	0.46	0.54	0.6	0.06	0.07	0.07	0.533333	0.0666667
gene-l_1_G0196	l(1)G0196	inositol hexakisphosphate and diphosphoinositol-pentakisphosphate kinase, transcript variant X1	5.732	2.51896	0.000350561	0.00547895	yes	up	6.35	53.1	51.22	3.83	3.71	4.62	36.89	4.05333
gene-Pu	Pu	GTP cyclohydrolase punch, transcript variant X1	6.952	2.79747	0.000363723	0.00563188	yes	up	19.88	20.58	20.58	2.34	0.17	1.67	20.3467	1.39333
gene-LOC136856665	LOC136856665	rho GTPase-activating protein 45-like, transcript variant X2	3.729	1.89885	0.000366582	0.00564723	yes	up	5.57	22.96	20.4	2.05	2.91	2.34	16.31	2.43333
gene-LOC136832807	LOC136832807	cytochrome P450 3A29-like	3.189	1.67295	0.000376725	0.00576299	yes	up	4.6	3.27	3.37	0.3	1.06	0.6	3.74667	0.653333
gene-LOC136852401	LOC136852401	uncharacterized protein	2.582	1.36853	0.000376698	0.00576299	yes	up	2.88	5.08	4.76	0.7	1.15	0.74	4.24	0.863333
gene-LOC136852862	LOC136852862	glycosylated lysosomal membrane protein-like	2.067	1.04765	0.000376956	0.00576299	yes	up	25.66	49.12	40.63	7.95	8.67	11.93	38.47	9.51667
gene-LOC136832099	LOC136832099	hemocyte protein-glutamine gamma-glutamyltransferase-like	4.599	2.20135	0.000381956	0.00582857	yes	up	3.66	16.82	7.09	0.41	1.13	1.64	9.19	1.06
gene-LOC136850167	LOC136850167	semaphorin 5c-like, transcript variant X1	3.963	1.9866	0.000387403	0.00589292	yes	up	3.99	12.32	13.3	0.49	1.55	2	9.87	1.34667
gene-LOC136830951	LOC136830951	uncharacterized protein	7.727	2.95	0.000392523	0.00594835	yes	up	60.09	667.51	565.6	44.08	20.6	12.36	431.067	25.68
gene-LOC136829342	LOC136829342	Ca(2+)/calmodulin-responsive adenylate cyclase-like	2.409	1.26846	0.000396088	0.00599486	yes	up	1.44	1.53	1.12	0.18	0.44	0.26	1.36333	0.293333
gene-LOC136855117	LOC136855117	G patch domain-containing protein 4-like, transcript variant X2	3.836	1.93955	0.000413406	0.0061942	yes	up	1.56	4.75	4.26	0.46	0.48	0.55	3.52333	0.496667
gene-LOC136849864	LOC136849864	glycoprotein-N-acetylgalactosamine 3-beta-galactosyltransferase 1-like, transcript variant X2	2.598	1.37751	0.00041558	0.00620446	yes	up	10.81	6.14	6.09	2.23	1.87	1.75	7.68	1.95
gene-LOC136840240	LOC136840240	uncharacterized protein, transcript variant X1	2.416	1.27257	0.000417951	0.00620918	yes	up	1.64	2.11	2.34	0.32	0.51	0.61	2.03	0.48
gene-LOC136853259	LOC136853259	uncharacterized lncRNA	28.579	4.83687	0.000417639	0.00620918	yes	up	2.81	3.74	3.29	0	0.15	0	3.28	0.05
gene-LOC136856571	LOC136856571	uncharacterized lncRNA	9.298	3.21686	0.000417599	0.00620918	yes	up	4.55	2.92	3.75	0.29	0.34	0	3.74	0.21
gene-LOC136840020	LOC136840020	serine/threonine-protein phosphatase PP1-beta catalytic subunit	2.162	1.11221	0.000435905	0.00644426	yes	up	3.46	6.11	5.71	0.94	1.67	1.15	5.09333	1.25333
gene-LOC136843705	LOC136843705	uncharacterized protein	2.465	1.30158	0.000439225	0.0064775	yes	up	5.59	9.21	8.9	1.55	1.53	4.21	7.9	2.43
gene-Myt1	Myt1	protein kinase, membrane associated tyrosine/threonine 1, transcript variant X1	2.261	1.17666	0.000442543	0.00651096	yes	up	1.61	2.67	2.12	0.35	0.57	0.6	2.13333	0.506667
gene-LOC136828902	LOC136828902	C-type mannose receptor 2-like	4.67	2.22357	0.000443619	0.00651844	yes	up	207.11	1554.27	1523.17	94.15	121.98	143.23	1094.85	119.787
gene-LOC136828063	LOC136828063	uncharacterized protein	2.464	1.30106	0.000463252	0.00677401	yes	up	12.54	16.31	14.75	4.17	2.77	3.82	14.5333	3.58667
gene-LOC136848721	LOC136848721	transcription factor E2F5-like, transcript variant X2	2.906	1.53901	0.000469547	0.00685777	yes	up	1.52	2.35	2.59	0.23	0.62	0.36	2.15333	0.403333
gene-LOC136838607	LOC136838607	DNA ligase 1-like	2.248	1.16856	0.000480507	0.00700094	yes	up	5.72	9.27	9.75	1.7	1.81	2.28	8.24667	1.93
gene-LOC136838414	LOC136838414	myosin heavy chain, clone 203-like, transcript variant X1	2.004	1.00287	0.000482669	0.00701553	yes	up	13.35	25.14	22.07	4.82	4.96	5.88	20.1867	5.22
gene-LOC136826994	LOC136826994	membrane protein BRI3-like, transcript variant X1	2.117	1.08233	0.000485196	0.00704379	yes	up	94.46	118.32	122.97	30.98	23.85	25.78	111.917	26.87
gene-LOC136849983	LOC136849983	carboxypeptidase B-like, transcript variant X2	4.078	2.02797	0.000497352	0.00719435	yes	up	5.43	26.4	29.41	1.48	3.37	3.12	20.4133	2.65667
gene-LOC136829808	LOC136829808	uncharacterized protein, transcript variant X1	2.444	1.28903	0.000504423	0.00727267	yes	up	29.78	61.58	60.66	7.09	17.1	9.04	50.6733	11.0767
gene-LOC136852569	LOC136852569	serine-rich adhesin for platelets-like, transcript variant X7	3.536	1.82192	0.000506878	0.00729723	yes	up	0.4	1.36	1.13	0.07	0.25	0.13	0.963333	0.15
gene-LOC136825103	LOC136825103	uncharacterized protein	4.738	2.24417	0.000526406	0.00751756	yes	up	0.42	0.62	0.73	0.03	0.09	0.07	0.59	0.0633333
gene-LOC136825311	LOC136825311	sodium/glucose cotransporter 4-like, transcript variant X1	11.912	3.5744	0.000524864	0.00751756	yes	up	6.48	258.73	237.44	10.74	2.31	6.02	167.55	6.35667
gene-LOC136826964	LOC136826964	uncharacterized protein, transcript variant X1	2.521	1.33397	0.000527156	0.00751756	yes	up	5.99	10.42	9.23	1.54	2.63	1.17	8.54667	1.78
gene-LOC136856326	LOC136856326	phospholipase ABHD3-like	4.32	2.11117	0.000535571	0.00761065	yes	up	26.45	11.54	11.83	0.66	2.87	3.22	16.6067	2.25
gene-LOC136841620	LOC136841620	gamma-butyrobetaine dioxygenase-like, transcript variant X1	2.343	1.22839	0.000546658	0.00772282	yes	up	154.1	182.59	142.96	41.33	31.58	22.7	159.883	31.87
gene-LOC136832209	LOC136832209	blastula protease 10-like	3.924	1.97241	0.000551776	0.00774086	yes	up	4.16	16.1	13.61	1.4	0.88	2.06	11.29	1.44667
gene-LOC136847250	LOC136847250	post-GPI attachment to proteins factor 6-like, transcript variant X1	3.902	1.96409	0.000551213	0.00774086	yes	up	4.88	25.56	24.87	1.74	2.38	3.22	18.4367	2.44667
gene-LOC136833793	LOC136833793	cysteine dioxygenase type 1-like	2.394	1.25969	0.000568533	0.00794828	yes	up	165.82	121.5	124.18	15.71	40.06	37.96	137.167	31.2433
gene-eIF5B	eIF5B	eukaryotic translation initiation factor 5B	2.033	1.02342	0.000574266	0.00800069	yes	up	6.71	9.87	9.01	2.27	2.66	1.62	8.53	2.18333
gene-ppan	ppan	Brix domain-containing protein peter pan	2.294	1.19815	0.000573812	0.00800069	yes	up	8.42	11.34	12.8	1.4	3.88	2.46	10.8533	2.58
gene-LOC136847475	LOC136847475	uncharacterized protein, transcript variant X1	2.753	1.46114	0.000585748	0.00813256	yes	up	108.98	213.87	240.84	29.04	58.27	21.91	187.897	36.4067
gene-LOC136846521	LOC136846521	uncharacterized protein	2.371	1.24575	0.000595523	0.00823988	yes	up	111.82	85.79	86.8	22.06	26.76	14.77	94.8033	21.1967
gene-LOC136840408	LOC136840408	KH domain-containing, RNA-binding, signal transduction-associated protein 2-like	3.77	1.91466	0.000617061	0.00847282	yes	up	0.42	1.59	1.51	0.16	0.14	0.17	1.17333	0.156667
gene-LOC136856626	LOC136856626	lactosylceramide 4-alpha-galactosyltransferase-like	2.636	1.39855	0.000616247	0.00847282	yes	up	3.61	6.94	6.42	0.76	0.88	1.56	5.65667	1.06667
gene-LOC136849061	LOC136849061	uncharacterized protein, transcript variant X1	3.188	1.67272	0.000618895	0.00847598	yes	up	2.98	3.03	2.4	0.22	0.85	0.41	2.80333	0.493333
gene-LOC136856268	LOC136856268	U3 small nucleolar RNA-associated protein 14 homolog A	2.09	1.06338	0.000632589	0.00861475	yes	up	6.44	7	7.07	1.87	1.46	1.78	6.83667	1.70333
gene-LOC136847266	LOC136847266	uncharacterized protein, transcript variant X1	119.006	6.89489	0.000638867	0.0086807	yes	up	6.58	0.06	0.71	0	0	0	2.45	0
gene-LOC136850607	LOC136850607	DNA polymerase III PolC-type-like	10.785	3.43101	0.000657651	0.00884647	yes	up	1.1	1.88	0.5	0.1	0.06	0	1.16	0.0533333
gene-LOC136842402	LOC136842402	uncharacterized protein, transcript variant X1	7.474	2.9018	0.000676994	0.00904629	yes	up	0.69	2.2	1.96	0.14	0.09	0	1.61667	0.0766667
gene-LOC136844865	LOC136844865	TOG array regulator of axonemal microtubules protein 1, transcript variant X2	2.728	1.44758	0.000693232	0.00921237	yes	up	34.17	28.15	32.34	10.67	4.51	8.32	31.5533	7.83333
gene-LOC136829409	LOC136829409	box C/D snoRNA protein 1	2.35	1.23285	0.000698511	0.00925202	yes	up	1.66	1.7	1.21	0.35	0.36	0.32	1.52333	0.343333
gene-Sec23	Sec23	transport protein Sec23	2.101	1.07096	0.000716268	0.00943368	yes	up	19.41	35.39	33.94	7.15	9.19	5.55	29.58	7.29667
gene-LOC136835448	LOC136835448	transient receptor potential cation channel subfamily A member 1 homolog, transcript variant X2	3.475	1.79683	0.000733554	0.00962133	yes	up	8.1	34.83	31.53	3.66	2.77	4.25	24.82	3.56
gene-LOC136836929	LOC136836929	coiled-coil domain-containing protein 43	2.051	1.03637	0.000746545	0.00975997	yes	up	1.73	1.74	1.68	0.39	0.48	0.46	1.71667	0.443333
gene-LOC136855509	LOC136855509	uncharacterized protein	5.95	2.57289	0.00075057	0.00979142	yes	up	546.41	3920.45	3480.64	352.87	141.33	117.22	2649.17	203.807
gene-LOC136836100	LOC136836100	macrophage mannose receptor 1-like, transcript variant X1	3.814	1.93127	0.00075277	0.00979898	yes	up	111.32	526.54	518.32	53.14	36.61	60.72	385.393	50.1567
gene-LOC136833919	LOC136833919	uncharacterized lncRNA	34.919	5.12593	0.000756027	0.00983079	yes	up	0.27	0.35	0.44	0	0	0	0.353333	0
gene-LOC136845703	LOC136845703	uncharacterized lncRNA	7.724	2.94942	0.000772404	0.0100222	yes	up	0.69	4.31	3.52	0.06	0.49	0.06	2.84	0.203333
gene-LOC136835283	LOC136835283	uncharacterized protein	5.039	2.33302	0.000816013	0.0105091	yes	up	0.33	0.45	0.25	0.04	0.03	0.04	0.343333	0.0366667
gene-LOC136848713	LOC136848713	copper-specific metallothionein-2-like	10.57	3.40194	0.000828373	0.0106118	yes	up	1.03	19.64	12.83	0.16	1.27	0.28	11.1667	0.57
gene-LOC136842700	LOC136842700	protein KRI1 homolog, transcript variant X1	2.044	1.03107	0.000864796	0.0109508	yes	up	2.1	2.51	2.91	0.55	0.76	0.65	2.50667	0.653333
gene-LOC136856620	LOC136856620	uncharacterized protein	2.759	1.46427	0.000893144	0.0112041	yes	up	12.79	23.43	27.51	4.43	5.07	2.36	21.2433	3.95333
gene-LOC136836401	LOC136836401	mitochondrial import inner membrane translocase subunit TIM44	2.694	1.42955	0.000896956	0.0112287	yes	up	5.29	7.63	6.04	1.58	0.81	1.15	6.32	1.18
gene-LOC136845787	LOC136845787	transcription factor HES-4-like, transcript variant X1	5.497	2.45852	0.000901463	0.0112618	yes	up	1.39	1.34	1.26	0.08	0.25	0.05	1.33	0.126667
gene-Kap-alpha3	Kap-alpha3	karyopherin alpha3	2.551	1.35117	0.000911226	0.0113252	yes	up	2.84	6.07	5.07	0.44	1.38	1.16	4.66	0.993333
gene-LOC136851440	LOC136851440	uncharacterized protein	27.405	4.77636	0.000932783	0.0115457	yes	up	1.01	0.47	0.63	0	0.03	0	0.703333	0.01
gene-LOC136825337	LOC136825337	protein FAM114A2, transcript variant X4	2.047	1.03317	0.000959472	0.0118397	yes	up	4.18	8.41	7.74	1.2	2.42	1.72	6.77667	1.78
gene-CrzR	CrzR	corazonin receptor, transcript variant X1	10.809	3.43419	0.00102596	0.0124194	yes	up	1.9	0.55	0.91	0.05	0.16	0	1.12	0.07
gene-LOC136830420	LOC136830420	uncharacterized lncRNA	2.239	1.1629	0.00107022	0.0128778	yes	up	3.52	5.49	4.66	0.59	1.71	1.04	4.55667	1.11333
gene-LOC136840801	LOC136840801	fibrinogen-like protein 1	10.365	3.37359	0.0010753	0.0129078	yes	up	0.28	0.79	0.63	0.02	0.06	0	0.566667	0.0266667
gene-LOC136848209	LOC136848209	phospholipid scramblase 1-like, transcript variant X3	5.063	2.34003	0.0010762	0.0129078	yes	up	116.14	689.05	687.96	73.29	43.77	23.09	497.717	46.7167
gene-LOC136835229	LOC136835229	uncharacterized protein, transcript variant X1	2.697	1.43149	0.00113977	0.0135129	yes	up	1.39	1.48	1.3	0.3	0.29	0.24	1.39	0.276667
gene-LOC136838774	LOC136838774	uncharacterized protein	377.145	8.55898	0.00114371	0.0135334	yes	up	0.08	7.48	19.47	0	0	0	9.01	0
gene-LOC136850746	LOC136850746	ETS domain-containing protein Elk-3-like, transcript variant X3	2.796	1.48323	0.00114373	0.0135334	yes	up	44.47	167.19	151.27	20.05	26.22	20.91	120.977	22.3933
gene-qless	qless	decaprenyl diphosphate synthase subunit 1 qless, transcript variant X1	2.706	1.43636	0.0011492	0.0135849	yes	up	2.62	3.16	2.76	0.75	0.49	0.37	2.84667	0.536667
gene-LOC136855837	LOC136855837	uncharacterized lncRNA	5.626	2.49217	0.00124267	0.0144635	yes	up	0.5	0.43	0.52	0.05	0.08	0	0.483333	0.0433333
gene-pot	pot	papillote	20.135	4.33162	0.00128845	0.0149103	yes	up	0.12	0.48	0.35	0	0.02	0	0.316667	0.00666667
gene-LOC136853074	LOC136853074	prolyl 3-hydroxylase OGFOD1-like, transcript variant X2	2.291	1.19613	0.00130871	0.0151157	yes	up	6.75	13.09	12.06	2.77	2.22	2.05	10.6333	2.34667
gene-LOC136840470	LOC136840470	uncharacterized protein	29.127	4.86427	0.0013204	0.0152363	yes	up	1.9	10.56	5.41	0	0	0.33	5.95667	0.11
gene-LOC136848706	LOC136848706	uncharacterized protein, transcript variant X1	47.751	5.57747	0.00132712	0.0152847	yes	up	0.7	3.71	1.33	0	0	0	1.91333	0
gene-LOC136840226	LOC136840226	uncharacterized protein	2.173	1.11999	0.0013334	0.0153423	yes	up	10.46	10	10.11	2.78	2.65	1.82	10.19	2.41667
gene-LOC136830634	LOC136830634	gamma-interferon-inducible lysosomal thiol reductase-like	4.952	2.30791	0.00134014	0.0154052	yes	up	3.38	24.58	26.92	2.44	1.61	1.33	18.2933	1.79333
gene-LOC136855664	LOC136855664	calpain-5-like, transcript variant X1	2.994	1.58216	0.00139642	0.0159121	yes	up	33.36	80.33	75.94	14.85	7.42	9.34	63.21	10.5367
gene-LOC136851963	LOC136851963	116 kDa U5 small nuclear ribonucleoprotein component, transcript variant X2	2.122	1.08537	0.00143265	0.0162063	yes	up	4.9	9.14	9.41	1.93	2.26	1.54	7.81667	1.91
gene-LOC136829994	LOC136829994	uncharacterized protein	6.662	2.73586	0.00145217	0.0163359	yes	up	0.73	6.11	4.36	0.26	0.53	0.08	3.73333	0.29
gene-LOC136827138	LOC136827138	uncharacterized protein	30.446	4.92819	0.00146217	0.0163874	yes	up	1.04	1.37	1.18	0	0	0	1.19667	0
gene-LOC136828581	LOC136828581	organic cation transporter 1-like, transcript variant X1	102.406	6.67816	0.00148127	0.0165402	yes	up	2.47	0.06	0.07	0	0	0	0.866667	0
gene-LOC136852400	LOC136852400	aldo-keto reductase family 1 member B1-like	2.138	1.09619	0.0015015	0.0167044	yes	up	64.63	74.86	67.53	20.44	15.75	12.86	69.0067	16.35
gene-LOC136851934	LOC136851934	tyrosine-protein kinase Dnt-like, transcript variant X2	5.672	2.50385	0.00151039	0.0167626	yes	up	0.72	1.37	1.48	0.02	0.07	0.26	1.19	0.116667
gene-LOC136843440	LOC136843440	uncharacterized protein	3.348	1.74345	0.00155281	0.017149	yes	up	0.87	1.4	1.97	0.21	0.33	0.12	1.41333	0.22
gene-LOC136832690	LOC136832690	uncharacterized protein, transcript variant X1	2.133	1.09298	0.00155729	0.0171515	yes	up	12.95	8.66	7.92	2.19	3.08	2.28	9.84333	2.51667
gene-LOC136832695	LOC136832695	transmembrane reductase CYB561D2	2.502	1.32333	0.00155534	0.0171515	yes	up	1.81	2.02	2.19	0.49	0.3	0.46	2.00667	0.416667
gene-LOC136843607	LOC136843607	uncharacterized lncRNA	6.603	2.72303	0.00157552	0.017305	yes	up	9.21	22.74	15.39	0.61	1.5	1.7	15.78	1.27
gene-LOC136848558	LOC136848558	monocarboxylate transporter 13-like, transcript variant X1	2.257	1.17417	0.00157704	0.0173059	yes	up	10.5	26.11	23.85	4.43	5.34	3.96	20.1533	4.57667
gene-LOC136830609	LOC136830609	uncharacterized protein	5.015	2.3262	0.00158364	0.0173598	yes	up	1.04	3.34	3.24	0.13	0.3	0.37	2.54	0.266667
gene-LOC136838161	LOC136838161	zinc finger protein 70-like, transcript variant X6	2.484	1.3127	0.00158579	0.0173598	yes	up	7.08	5.28	3.45	1	1.17	0.35	5.27	0.84
gene-Rab40	Rab40	RAS oncogene family member Rab40	3.211	1.68323	0.00166735	0.0180513	yes	up	0.92	1.31	1.22	0.05	0.28	0.27	1.15	0.2
gene-LOC136828885	LOC136828885	ankyrin repeat and SAM domain-containing protein 3-like	2.12	1.08381	0.00169919	0.0183068	yes	up	3.83	5.48	4.52	0.59	1.36	1.6	4.61	1.18333
gene-LOC136847554	LOC136847554	uncharacterized protein	6.571	2.71618	0.00172737	0.0185516	yes	up	3.8	2.11	3.45	0.13	0.26	0.43	3.12	0.273333
gene-LOC136835313	LOC136835313	high mobility group nucleosome-binding domain-containing protein 5-like, transcript variant X1	2.054	1.03869	0.00173381	0.0186042	yes	up	8.69	14.79	11.72	3.16	3.13	2.62	11.7333	2.97
gene-LOC136855036	LOC136855036	NPC intracellular cholesterol transporter 1-like, transcript variant X1	2.123	1.08598	0.00174622	0.0186877	yes	up	18.7	42.17	41.82	5.61	11.69	8.6	34.23	8.63333
gene-LOC136846059	LOC136846059	uncharacterized protein	120.167	6.90889	0.00175352	0.0186996	yes	up	0.33	100.31	107.79	0.86	0.19	0	69.4767	0.35
gene-LOC136855649	LOC136855649	galactose-3-O-sulfotransferase 2-like, transcript variant X1	9.466	3.24275	0.00177262	0.0188699	yes	up	0.86	0.47	0.85	0	0.09	0.04	0.726667	0.0433333
gene-LOC136855739	LOC136855739	uncharacterized lncRNA	5.071	2.34234	0.00179902	0.0190839	yes	up	1.67	3.6	3.14	0.28	0.18	0.37	2.80333	0.276667
gene-LOC136856061	LOC136856061	uncharacterized lncRNA, transcript variant X1	3.632	1.86071	0.00181047	0.0191371	yes	up	0.18	0.35	0.3	0.02	0.02	0.08	0.276667	0.04
gene-Rab3-GEF	Rab3-GEF	Rab3 GDP-GTP exchange factor, transcript variant X1	2.623	1.39129	0.00182092	0.019215	yes	up	0.76	0.93	0.68	0.07	0.26	0.14	0.79	0.156667
gene-LOC136853355	LOC136853355	dehydrogenase/reductase SDR family member on chromosome X homolog, transcript variant X2	2.349	1.23178	0.00182631	0.0192551	yes	up	9.54	24.41	22.13	3.94	4.95	3.51	18.6933	4.13333
gene-LOC136838222	LOC136838222	uncharacterized lncRNA, transcript variant X2	3.059	1.61311	0.00183013	0.0192552	yes	up	1.08	14.64	55.03	0.46	21.4	0.46	23.5833	7.44
gene-LOC136838415	LOC136838415	uncharacterized lncRNA, transcript variant X6	2.597	1.37674	0.00195892	0.0203515	yes	up	12.91	14.56	17.12	4.24	2.51	2.01	14.8633	2.92
gene-LOC136849022	LOC136849022	apolipoprotein D-like	3.377	1.75582	0.00200626	0.0207188	yes	up	4.59	8.16	7.31	1.01	0.38	1.64	6.68667	1.01
gene-LOC136831392	LOC136831392	uncharacterized protein	69.847	6.12612	0.0020104	0.0207262	yes	up	7.81	0.42	0.45	0	0	0	2.89333	0
gene-LOC136838041	LOC136838041	uncharacterized lncRNA	4.37	2.12765	0.00200913	0.0207262	yes	up	1.5	1.34	0.99	0.04	0.7	0.1	1.27667	0.28
gene-mrn	mrn	general transcription factor IIH subunit 4 marionette, transcript variant X1	2.376	1.24837	0.0020381	0.0209581	yes	up	3.4	3.78	4.43	0.42	1.11	1.18	3.87	0.903333
gene-LOC136833684	LOC136833684	sulfide:quinone oxidoreductase, mitochondrial-like	4.075	2.02667	0.00207119	0.0211724	yes	up	4.26	31.58	28.71	1.68	2.57	3.96	21.5167	2.73667
gene-LOC136845830	LOC136845830	U3 small nucleolar ribonucleoprotein protein MPP10-like	2.112	1.07854	0.00207365	0.0211796	yes	up	2.77	5.18	4.8	1.01	1.27	0.89	4.25	1.05667
gene-LOC136849913	LOC136849913	uncharacterized lncRNA	29.119	4.86391	0.00208844	0.0212918	yes	up	0.26	0.33	0.43	0	0	0	0.34	0
gene-LOC136827924	LOC136827924	uncharacterized lncRNA	34.413	5.10488	0.00215199	0.021741	yes	up	0.57	0.19	0.23	0	0	0	0.33	0
gene-LOC136828513	LOC136828513	mite group 2 allergen Gly d 2.02-like	4.745	2.24645	0.00215158	0.021741	yes	up	442.53	1948.56	1976.59	202.05	210.44	40.57	1455.89	151.02
gene-LOC136851886	LOC136851886	organic solute transporter subunit alpha-like, transcript variant X3	5.969	2.57757	0.00215013	0.021741	yes	up	0.17	2.19	1.84	0.06	0.23	0.09	1.4	0.126667
gene-LOC136855297	LOC136855297	uncharacterized protein	4.369	2.12732	0.00215668	0.0217702	yes	up	4.1	22.3	29.6	1.87	3.9	2.88	18.6667	2.88333
gene-cib	cib	thymosin beta cib, transcript variant X1	2.15	1.10429	0.00221783	0.022313	yes	up	327.87	746.11	734.03	144.04	176.67	120.07	602.67	146.927
gene-LOC136851336	LOC136851336	Fanconi anemia core complex-associated protein 24-like, transcript variant X4	2.599	1.37793	0.00225187	0.0225803	yes	up	5.87	25.87	28.74	0.93	2.46	1.35	20.16	1.58
gene-LOC136831510	LOC136831510	mitogen-activated protein kinase kinase kinase 1-like	2.149	1.10376	0.00226277	0.0226708	yes	up	3.72	7.87	7.25	0.86	1.89	1.97	6.28	1.57333
gene-LOC136850117	LOC136850117	5S ribosomal RNA	4.67	2.22328	0.00226512	0.0226756	yes	up	17.31	28.65	39.32	3.95	3.1	2	28.4267	3.01667
gene-LOC136828860	LOC136828860	tudor domain-containing protein 1-like, transcript variant X1	4.406	2.13948	0.00232934	0.0231841	yes	up	3.83	1.94	2.76	0.2	0.75	0.13	2.84333	0.36
gene-wun	wun	wunen, transcript variant X1	8.675	3.11688	0.00233489	0.0232203	yes	up	0.32	0.69	1.06	0	0.09	0.03	0.69	0.04
gene-LOC136843788	LOC136843788	uncharacterized protein, transcript variant X1	5.941	2.57062	0.0023709	0.0235011	yes	up	0.31	0.25	0.3	0.03	0.01	0.05	0.286667	0.03
gene-LOC136828833	LOC136828833	potassium channel subfamily K member 16-like, transcript variant X1	2.362	1.24024	0.00241116	0.0238025	yes	up	2.59	3.6	5.67	0.84	0.95	0.73	3.95333	0.84
gene-LOC136847830	LOC136847830	uncharacterized protein	2.844	1.50776	0.00243696	0.0240181	yes	up	64.53	103.93	131.01	21.1	9.26	21.98	99.8233	17.4467
gene-Alg11	Alg11	ALG11 alpha-1,2-mannosyltransferase	2.954	1.56289	0.00245019	0.0241288	yes	up	0.7	1.99	1.13	0.17	0.35	0.17	1.27333	0.23
gene-kz	kz	putative ATP-dependent RNA helicase kurz	2.218	1.14931	0.00250414	0.0245004	yes	up	1.32	1.7	1.43	0.31	0.5	0.26	1.48333	0.356667
gene-LOC136827425	LOC136827425	uncharacterized lncRNA, transcript variant X2	2.373	1.24669	0.00254019	0.0247331	yes	up	21.54	25.84	21.67	6.41	5.54	3.67	23.0167	5.20667
gene-LOC136856231	LOC136856231	tripartite motif-containing protein 59-like	2.32	1.214	0.00254315	0.0247399	yes	up	6.07	5.86	4.43	1.14	0.96	1.64	5.45333	1.24667
gene-LOC136852744	LOC136852744	uncharacterized protein, transcript variant X1	10.024	3.32544	0.00255016	0.0247704	yes	up	0.36	0.55	0.69	0	0.05	0.03	0.533333	0.0266667
gene-Ate1	Ate1	arginyltransferase 1, transcript variant X1	3.247	1.69914	0.00255273	0.0247754	yes	up	2.3	11.33	11.55	0.92	1.89	1.25	8.39333	1.35333
gene-LOC136837849	LOC136837849	uncharacterized lncRNA	3.029	1.59884	0.002592	0.0250761	yes	up	18.43	41.78	41.92	6.08	2.86	7.95	34.0433	5.63
gene-LOC136839605	LOC136839605	uncharacterized lncRNA, transcript variant X1	10.234	3.35526	0.00263525	0.0253727	yes	up	0.04	0.43	0.55	0.01	0.04	0.01	0.34	0.02
gene-LOC136830470	LOC136830470	serine/arginine repetitive matrix protein 1-like	2.574	1.36382	0.00269841	0.0258983	yes	up	0.91	1.32	0.78	0.14	0.25	0.25	1.00333	0.213333
gene-LOC136841487	LOC136841487	uncharacterized protein	2.036	1.02592	0.0027069	0.0259386	yes	up	8.14	10.61	10.15	2.69	3.01	1.69	9.63333	2.46333
gene-LOC136838554	LOC136838554	probable phosphoserine aminotransferase	2.361	1.23948	0.00277609	0.0264549	yes	up	16.58	13.66	12.37	4.07	2.57	2.61	14.2033	3.08333
gene-LOC136855032	LOC136855032	double-stranded RNA-specific editase 1-like, transcript variant X1	2.167	1.11547	0.00277933	0.026465	yes	up	56.9	109.12	105.99	24.07	24.63	15.13	90.67	21.2767
gene-Ldh	Ldh	Lactate dehydrogenase, transcript variant X1	2.136	1.09497	0.0027842	0.026486	yes	up	19.16	44.14	38.63	8.1	10.88	6.55	33.9767	8.51
gene-PIG-B	PIG-B	phosphatidylinositol glycan anchor biosynthesis class B	2.643	1.40231	0.00278592	0.026486	yes	up	1.39	1.36	2.15	0.25	0.44	0.3	1.63333	0.33
gene-LOC136834603	LOC136834603	uncharacterized protein	34.289	5.09968	0.00281672	0.0267577	yes	up	0.14	0.71	0.52	0	0	0	0.456667	0
gene-Pisd	Pisd	phosphatidylserine decarboxylase, transcript variant X1	4.634	2.21229	0.00281932	0.0267614	yes	up	44.3	23.4	19.88	1.21	8.95	1.38	29.1933	3.84667
gene-LOC136833345	LOC136833345	solute carrier family 49 member 4-like, transcript variant X2	3.681	1.88021	0.00290248	0.0273789	yes	up	25.49	17.07	15.42	3.41	0.87	3.77	19.3267	2.68333
gene-LOC136828865	LOC136828865	anoctamin-8-like	2.381	1.25173	0.00290601	0.0273803	yes	up	96.87	121.82	117.94	32.9	20.07	17.08	112.21	23.35
gene-LOC136851169	LOC136851169	uncharacterized lncRNA	12.424	3.63503	0.00292456	0.0275013	yes	up	0.4	0.67	0.23	0.01	0.05	0	0.433333	0.02
gene-LOC136828586	LOC136828586	general transcription factor 3C polypeptide 3, transcript variant X1	5.006	2.32357	0.0030477	0.0284487	yes	up	24.37	3.76	19.44	0.66	0.09	1.54	15.8567	0.763333
gene-LOC136851956	LOC136851956	uncharacterized protein CG43867, transcript variant X1	7.568	2.91982	0.00305999	0.0285308	yes	up	0.04	0.81	0.47	0.01	0.04	0.03	0.44	0.0266667
gene-LOC136826980	LOC136826980	cysteine sulfinic acid decarboxylase-like, transcript variant X1	25.133	4.65152	0.00307568	0.0286329	yes	up	0.05	2.18	1.58	0	0.08	0	1.27	0.0266667
gene-MED6	MED6	mediator complex subunit 6	2.281	1.18984	0.00307556	0.0286329	yes	up	5.03	8.29	10.66	1.86	2.06	1.54	7.99333	1.82
gene-LOC136825345	LOC136825345	tubulin beta-1 chain-like	2.428	1.27999	0.00312907	0.0290852	yes	up	112.69	233.09	234.7	52.29	36.9	30.22	193.493	39.8033
gene-LOC136841637	LOC136841637	facilitated trehalose transporter Tret1-like, transcript variant X1	10.878	3.44329	0.00315423	0.02924	yes	up	0.05	3.56	3.28	0.07	0.12	0.14	2.29667	0.11
gene-LOC136843580	LOC136843580	uncharacterized protein	6.667	2.73695	0.00315539	0.02924	yes	up	3.21	14.25	12.26	1.54	0.18	0.27	9.90667	0.663333
gene-LOC136844329	LOC136844329	cationic amino acid transporter 4, transcript variant X2	2.609	1.38326	0.00316446	0.0292791	yes	up	0.74	0.95	0.78	0.07	0.25	0.19	0.823333	0.17
gene-Ipk2	Ipk2	Inositol phosphate kinase 2, transcript variant X1	2.124	1.08652	0.00317702	0.0293729	yes	up	2.94	2.48	2.53	0.4	0.79	0.9	2.65	0.696667
gene-LOC136855348	LOC136855348	zinc finger protein 271-like, transcript variant X1	2.836	1.50377	0.00319296	0.0294527	yes	up	0.49	0.86	0.92	0.05	0.19	0.19	0.756667	0.143333
gene-LOC136851639	LOC136851639	uncharacterized lncRNA	2.753	1.46087	0.00323593	0.02975	yes	up	10.64	11.04	14.06	1.54	2.19	2.78	11.9133	2.17
gene-LOC136828019	LOC136828019	uncharacterized protein, transcript variant X1	2.733	1.45026	0.00325888	0.0298557	yes	up	11.07	34.5	31.91	2.2	7.38	5.83	25.8267	5.13667
gene-polo	polo	Serine/threonine-protein kinase polo	2.417	1.27313	0.00325856	0.0298557	yes	up	3.42	9.31	7.92	1.51	1.15	1.62	6.88333	1.42667
gene-PSR	PSR	Bifunctional arginine demethylase and lysyl-hydroxylase PSR	2.465	1.30152	0.00332728	0.0303903	yes	up	8.95	11.35	10.76	2.9	2.24	1.24	10.3533	2.12667
gene-LOC136847075	LOC136847075	kynurenine/alpha-aminoadipate aminotransferase, mitochondrial-like, transcript variant X1	8.114	3.02045	0.0033584	0.0305592	yes	up	5.59	8.33	9.26	0.94	0.38	0	7.72667	0.44
gene-LOC136836657	LOC136836657	UDP-glucose 4-epimerase-like, transcript variant X2	2.02	1.01458	0.00337834	0.0306944	yes	up	9.74	17.36	18.84	2.26	5.37	4.72	15.3133	4.11667
gene-LOC136845041	LOC136845041	tigger transposable element-derived protein 1-like, transcript variant X1	2.155	1.10771	0.00352787	0.0319809	yes	up	1.24	1.14	1.84	0.23	0.71	0.19	1.40667	0.376667
gene-fabp	fabp	fatty acid binding protein	2.327	1.21824	0.00361263	0.0325298	yes	up	185.51	118.8	78.18	27.59	33.12	28.11	127.497	29.6067
gene-LOC136848192	LOC136848192	techylectin-5A-like	6.101	2.60911	0.00377002	0.0336712	yes	up	2.26	51.16	47.04	0.62	3.22	1.72	33.4867	1.85333
gene-LOC136832162	LOC136832162	baculoviral IAP repeat-containing protein 7-like, transcript variant X1	2.108	1.07602	0.00378728	0.0337933	yes	up	3.2	5.92	5.91	0.76	1.99	0.92	5.01	1.22333
gene-Vps13D	Vps13D	vacuolar protein sorting 13D	2.176	1.12169	0.00382969	0.0340784	yes	up	0.68	1.74	1.59	0.32	0.43	0.34	1.33667	0.363333
gene-LOC136843703	LOC136843703	3-oxoacyl-[acyl-carrier-protein] reductase FabG-like	6.985	2.80436	0.00387609	0.0343648	yes	up	104.48	111.56	152.44	12.33	0.35	13.24	122.827	8.64
gene-Sys1	Sys1	Sys1 golgi trafficking protein	2.096	1.06766	0.0039126	0.0344862	yes	up	1.77	2.37	2.56	0.46	0.71	0.54	2.23333	0.57
gene-LOC136833126	LOC136833126	G-protein coupled receptor GRL101-like	3.808	1.92912	0.00393956	0.0346733	yes	up	2.87	9.14	6.77	1.11	1.85	0.41	6.26	1.12333
gene-Ttd14	Ttd14	TRPL translocation defect 14, transcript variant X1	2.385	1.25382	0.00396616	0.0348566	yes	up	9.61	28.04	21.71	4.68	3.64	4.18	19.7867	4.16667
gene-CTPsyn	CTPsyn	CTP synthase	2.311	1.20848	0.00397365	0.034875	yes	up	0.99	1.26	1.11	0.3	0.24	0.22	1.12	0.253333
gene-LOC136832688	LOC136832688	aurora kinase-like, transcript variant X1	6.147	2.6198	0.0040237	0.0352599	yes	up	1.17	0.38	0.55	0.11	0.04	0.02	0.7	0.0566667
gene-kdn	kdn	knockdown	2.166	1.11507	0.00404272	0.0353497	yes	up	63	119.24	105.6	26.07	16.24	24.38	95.9467	22.23
gene-LOC136828127	LOC136828127	carbohydrate sulfotransferase 15-like	26.062	4.70388	0.00406333	0.0354106	yes	up	3.33	6.05	3.85	0	0	0	4.41	0
gene-LOC136825305	LOC136825305	tubulin beta-1 chain	2.075	1.05284	0.00410765	0.0356596	yes	up	494.19	1188.68	1078.09	245.38	229.7	201.86	920.32	225.647
gene-LOC136828025	LOC136828025	uncharacterized protein	3.131	1.64673	0.00414088	0.0358195	yes	up	7.06	2.32	2.33	0.66	0.81	0.63	3.90333	0.7
gene-LOC136833337	LOC136833337	CD63 antigen-like	2.008	1.0061	0.00416727	0.0359706	yes	up	695.63	1368.77	1347.25	269.08	337.61	218.75	1137.22	275.147
gene-whd	whd	carnitine O-palmitoyltransferase whd, transcript variant X1	2.168	1.11643	0.004167	0.0359706	yes	up	1.21	2.09	1.91	0.21	0.67	0.43	1.73667	0.436667
gene-LOC136837205	LOC136837205	FYVE, RhoGEF and PH domain-containing protein 6-like	5.07	2.34185	0.00417203	0.035986	yes	up	1.83	1.83	1.5	0.16	0.35	0	1.72	0.17
gene-LOC136836731	LOC136836731	zinc finger protein 568-like	3.332	1.73647	0.0042646	0.0365499	yes	up	0.72	0.85	0.93	0.05	0.23	0.13	0.833333	0.136667
gene-LOC136847130	LOC136847130	uncharacterized protein	5.52	2.46459	0.00428742	0.0366934	yes	up	1.75	2.98	4.06	0.22	0.61	0	2.93	0.276667
gene-LOC136846463	LOC136846463	adenylate cyclase type 8-like	4.725	2.24031	0.00441433	0.0375452	yes	up	0.41	0.4	0.27	0.03	0.02	0.08	0.36	0.0433333
gene-LOC136845258	LOC136845258	uncharacterized lncRNA	6.889	2.78436	0.00464654	0.0392119	yes	up	0.64	0.53	0.45	0.03	0.06	0.04	0.54	0.0433333
gene-LOC136854138	LOC136854138	armadillo repeat-containing protein 7	3.153	1.65667	0.00474388	0.0398459	yes	up	7.15	9.21	11.75	0.85	3.17	0.87	9.37	1.63
gene-LOC136856087	LOC136856087	kinesin-like protein KIFC1, transcript variant X1	2.184	1.12714	0.00481547	0.0402721	yes	up	1.63	2.4	1.53	0.32	0.49	0.6	1.85333	0.47
gene-LOC136835935	LOC136835935	uncharacterized lncRNA	4.064	2.02294	0.0048281	0.0403499	yes	up	1.45	2.89	1.37	0.23	0.31	0.15	1.90333	0.23
gene-LOC136841454	LOC136841454	uncharacterized protein, transcript variant X1	5.507	2.46139	0.00486933	0.0406383	yes	up	0.87	0.49	0.46	0.08	0.02	0.08	0.606667	0.06
gene-LOC136848058	LOC136848058	tigger transposable element-derived protein 1-like	2.594	1.3753	0.00487434	0.040652	yes	up	0.56	1.37	1.06	0.18	0.24	0.18	0.996667	0.2
gene-LOC136847724	LOC136847724	uncharacterized lncRNA, transcript variant X1	5.527	2.46649	0.00509539	0.041832	yes	up	0.17	0.42	0.2	0.01	0.05	0.01	0.263333	0.0233333
gene-dachs	dachs	unconventional myosin-IXb-like dachs, transcript variant X1	43.134	5.43076	0.00513566	0.0420484	yes	up	10.91	0.7	1.81	0	0	0	4.47333	0
gene-LOC136842780	LOC136842780	dihydroorotate dehydrogenase (quinone), mitochondrial-like	2.314	1.2103	0.00536626	0.0434365	yes	up	1.42	2.87	2.96	0.45	0.79	0.42	2.41667	0.553333
gene-LOC136852364	LOC136852364	short-chain dehydrogenase/reductase family 9C member 7-like	8.282	3.05	0.00536056	0.0434365	yes	up	13.06	0.99	1.21	0.39	0.29	0.36	5.08667	0.346667
gene-LOC136838873	LOC136838873	protein charybde-like	2.096	1.06787	0.00552588	0.0444607	yes	up	11.49	16.75	9.99	1.8	5.47	2.8	12.7433	3.35667
gene-LOC136851885	LOC136851885	guanine nucleotide-binding protein G(s) subunit alpha-like	18.178	4.18415	0.00559559	0.0448723	yes	up	0.55	0.25	0.38	0	0.03	0	0.393333	0.01
gene-LOC136834917	LOC136834917	cilia- and flagella-associated protein 157-like	16.743	4.06546	0.00566648	0.0453206	yes	up	1.33	0.4	0.31	0	0	0.07	0.68	0.0233333
gene-LOC136843159	LOC136843159	probable ATP-dependent RNA helicase DDX10, transcript variant X3	2.186	1.1281	0.00584123	0.0463564	yes	up	2.22	2.9	2.12	0.29	0.94	0.59	2.41333	0.606667
gene-Hex-A	Hex-A	Hexokinase A, transcript variant X1	3.095	1.63014	0.00586465	0.0464448	yes	up	2.26	4.29	4.72	0.29	1.4	0.33	3.75667	0.673333
gene-LOC136847411	LOC136847411	uncharacterized lncRNA	4.566	2.19088	0.00588022	0.0465377	yes	up	45.14	7.12	11.14	1.82	1.65	4.41	21.1333	2.62667
gene-LOC136826876	LOC136826876	probable cytochrome P450 49a1, transcript variant X2	2.214	1.14666	0.00592386	0.0467434	yes	up	29.74	54.81	51.49	13.15	7.53	9.99	45.3467	10.2233
gene-LOC136849264	LOC136849264	uncharacterized protein, transcript variant X1	2.025	1.01775	0.00596764	0.0469529	yes	up	22.9	41.14	42.41	9.5	11.48	6.19	35.4833	9.05667
gene-LOC136842875	LOC136842875	solute carrier family 40 member 1-like, transcript variant X1	2.834	1.503	0.0060221	0.0472641	yes	up	3.44	2.09	1.85	0.39	0.25	0.76	2.46	0.466667
gene-LOC136844583	LOC136844583	uncharacterized lncRNA	6.188	2.62937	0.00603151	0.0472709	yes	up	22.84	4.42	6.18	1.72	0.21	0.79	11.1467	0.906667
gene-LOC136837314	LOC136837314	transcription elongation factor, mitochondrial, transcript variant X4	2.561	1.35667	0.00613756	0.0479113	yes	up	2.29	3.65	4.08	0.77	1.01	0.46	3.34	0.746667
gene-Ns2	Ns2	nucleostemin 2	2.253	1.17189	0.00630569	0.0489126	yes	up	7.68	12.73	10.67	2.83	2.96	1.28	10.36	2.35667
gene-LOC136830196	LOC136830196	protein odd-skipped-related 1-like	5.441	2.44381	0.00632157	0.0489729	yes	up	5.41	1.62	1.48	0.42	0.25	0.16	2.83667	0.276667
gene-LOC136838908	LOC136838908	craniofacial development protein 2-like	6.448	2.68892	0.00636214	0.0491612	yes	up	3.5	6.06	8.65	0.18	1.33	0	6.07	0.503333
